# Supplementary material for: Multi-epitope chimeric vaccine designing and novel drug targets prioritization against multi-drug resistant Staphylococcus pseudintermedius
Source: Front Microbiol. 2022 Aug 4;13:971263. doi: 10.3389/fmicb.2022.971263 (PMC9386485; doi:10.3389/fmicb.2022.971263)
Supplement: Supplementary file 1 [file Table_1.xlsx]

## Sheet: TableSIa
	Table S1a. Staphylococcus Pseudintermedius complete genomes retrieved from GenBank.
#Organism Name	Organism Groups	Strain	BioSample	BioProject	Assembly	Level	Size(Mb)	GC%	Replicons	Scaffolds	CDS	Release Date	GenBank FTP	RefSeq FTP
Staphylococcus pseudintermedius	Bacteria;Terrabacteria group;Firmicutes	SP_11304-3A	SAMN17039295	PRJNA683859	GCA_016126715.1	Complete	2.6296	37.5386	chromosome:NZ_CP065921.1/CP065921.1; plasmid pSP_11304-3A_1:NZ_CP065922.1/CP065922.1; plasmid pSP_11304-3A_2:NZ_CP065923.1/CP065923.1	3	2389	2020-12-20T00:00:00Z	ftp://ftp.ncbi.nlm.nih.gov/genomes/all/GCA/016/126/715/GCA_016126715.1_ASM1612671v1	ftp://ftp.ncbi.nlm.nih.gov/genomes/all/GCF/016/126/715/GCF_016126715.1_ASM1612671v1
Staphylococcus pseudintermedius	Bacteria;Terrabacteria group;Firmicutes	Z0118SP0108	SAMN15950890	PRJNA660489	GCA_014490535.1	Complete	2.66326	37.5	chromosome:NZ_CP061030.1/CP061030.1	1	2433	2020-09-08T00:00:00Z	ftp://ftp.ncbi.nlm.nih.gov/genomes/all/GCA/014/490/535/GCA_014490535.1_ASM1449053v1	ftp://ftp.ncbi.nlm.nih.gov/genomes/all/GCF/014/490/535/GCF_014490535.1_ASM1449053v1
Staphylococcus pseudintermedius	Bacteria;Terrabacteria group;Firmicutes	KCTC 43136	SAMN12999206	PRJNA576583	GCA_009184805.1	Complete	2.61829	37.7	chromosome:NZ_CP045086.1/CP045086.1	1	2364	2019-10-20T00:00:00Z	ftp://ftp.ncbi.nlm.nih.gov/genomes/all/GCA/009/184/805/GCA_009184805.1_ASM918480v1	ftp://ftp.ncbi.nlm.nih.gov/genomes/all/GCF/009/184/805/GCF_009184805.1_ASM918480v1
Staphylococcus pseudintermedius	Bacteria;Terrabacteria group;Firmicutes	KCTC 43135	SAMN12999204	PRJNA576581	GCA_009184825.1	Complete	2.61643	37.7	chromosome:NZ_CP045085.1/CP045085.1	1	2363	2019-10-20T00:00:00Z	ftp://ftp.ncbi.nlm.nih.gov/genomes/all/GCA/009/184/825/GCA_009184825.1_ASM918482v1	ftp://ftp.ncbi.nlm.nih.gov/genomes/all/GCF/009/184/825/GCF_009184825.1_ASM918482v1
Staphylococcus pseudintermedius	Bacteria;Terrabacteria group;Firmicutes	DSP030	SAMN17102140	PRJNA685966	GCA_016455265.1	Complete	2.61206	37.6	chromosome:NZ_CP066711.1/CP066711.1	1	2340	2021-01-01T00:00:00Z	ftp://ftp.ncbi.nlm.nih.gov/genomes/all/GCA/016/455/265/GCA_016455265.1_ASM1645526v1	ftp://ftp.ncbi.nlm.nih.gov/genomes/all/GCF/016/455/265/GCF_016455265.1_ASM1645526v1
Staphylococcus pseudintermedius	Bacteria;Terrabacteria group;Firmicutes	KCTC 43134	SAMN12999170	PRJNA576580	GCA_009184785.1	Complete	2.6111	37.6	chromosome:NZ_CP045084.1/CP045084.1	1	2372	2019-10-20T00:00:00Z	ftp://ftp.ncbi.nlm.nih.gov/genomes/all/GCA/009/184/785/GCA_009184785.1_ASM918478v1	ftp://ftp.ncbi.nlm.nih.gov/genomes/all/GCF/009/184/785/GCF_009184785.1_ASM918478v1
Staphylococcus pseudintermedius	Bacteria;Terrabacteria group;Firmicutes	SP_11304-2A	SAMN17039294	PRJNA683859	GCA_016126735.1	Complete	2.60596	37.7	chromosome:NZ_CP065924.1/CP065924.1	1	2355	2020-12-20T00:00:00Z	ftp://ftp.ncbi.nlm.nih.gov/genomes/all/GCA/016/126/735/GCA_016126735.1_ASM1612673v1	ftp://ftp.ncbi.nlm.nih.gov/genomes/all/GCF/016/126/735/GCF_016126735.1_ASM1612673v1
Staphylococcus pseudintermedius	Bacteria;Terrabacteria group;Firmicutes	SP_11306-1A	SAMN17039296	PRJNA683859	GCA_016126755.1	Complete	2.60546	37.6	chromosome:NZ_CP065920.1/CP065920.1	1	2351	2020-12-20T00:00:00Z	ftp://ftp.ncbi.nlm.nih.gov/genomes/all/GCA/016/126/755/GCA_016126755.1_ASM1612675v1	ftp://ftp.ncbi.nlm.nih.gov/genomes/all/GCF/016/126/755/GCF_016126755.1_ASM1612675v1
Staphylococcus pseudintermedius	Bacteria;Terrabacteria group;Firmicutes	HSP079	SAMN17102145	PRJNA685966	GCA_016598895.1	Complete	2.58769	37.5	chromosome:NZ_CP066885.1/CP066885.1	1	2158	2021-01-10T00:00:00Z	ftp://ftp.ncbi.nlm.nih.gov/genomes/all/GCA/016/598/895/GCA_016598895.1_ASM1659889v1	ftp://ftp.ncbi.nlm.nih.gov/genomes/all/GCF/016/598/895/GCF_016598895.1_ASM1659889v1
Staphylococcus pseudintermedius	Bacteria;Terrabacteria group;Firmicutes	HSP080	SAMN17102146	PRJNA685966	GCA_016598915.1	Complete	2.58751	37.5	chromosome:NZ_CP066884.1/CP066884.1	1	2175	2021-01-10T00:00:00Z	ftp://ftp.ncbi.nlm.nih.gov/genomes/all/GCA/016/598/915/GCA_016598915.1_ASM1659891v1	ftp://ftp.ncbi.nlm.nih.gov/genomes/all/GCF/016/598/915/GCF_016598915.1_ASM1659891v1
Staphylococcus pseudintermedius	Bacteria;Terrabacteria group;Firmicutes	DSP026	SAMN17102137	PRJNA685966	GCA_016455085.1	Complete	2.56763	37.6	chromosome:NZ_CP066713.1/CP066713.1	1	2285	2021-01-01T00:00:00Z	ftp://ftp.ncbi.nlm.nih.gov/genomes/all/GCA/016/455/085/GCA_016455085.1_ASM1645508v1	ftp://ftp.ncbi.nlm.nih.gov/genomes/all/GCF/016/455/085/GCF_016455085.1_ASM1645508v1
Staphylococcus pseudintermedius	Bacteria;Terrabacteria group;Firmicutes	NCTC5661	SAMEA3504576	PRJEB6403	GCA_900636355.2	Complete	2.56363	37.7	chromosome 1:NZ_LR134267.1/LR134267.1	1	2312	2018-12-19T00:00:00Z	ftp://ftp.ncbi.nlm.nih.gov/genomes/all/GCA/900/636/355/GCA_900636355.2_40961_D01	ftp://ftp.ncbi.nlm.nih.gov/genomes/all/GCF/900/636/355/GCF_900636355.2_40961_D01
Staphylococcus pseudintermedius	Bacteria;Terrabacteria group;Firmicutes	SP_11304-1A	SAMN17039293	PRJNA683859	GCA_016126775.1	Complete	2.55808	37.7	chromosome:NZ_CP065925.1/CP065925.1	1	2320	2020-12-20T00:00:00Z	ftp://ftp.ncbi.nlm.nih.gov/genomes/all/GCA/016/126/775/GCA_016126775.1_ASM1612677v1	ftp://ftp.ncbi.nlm.nih.gov/genomes/all/GCF/016/126/775/GCF_016126775.1_ASM1612677v1
Staphylococcus pseudintermedius	Bacteria;Terrabacteria group;Firmicutes	HSP125	SAMN17102155	PRJNA685966	GCA_016455245.1	Complete	2.55147	37.6	chromosome:NZ_CP066708.1/CP066708.1	1	2262	2021-01-01T00:00:00Z	ftp://ftp.ncbi.nlm.nih.gov/genomes/all/GCA/016/455/245/GCA_016455245.1_ASM1645524v1	ftp://ftp.ncbi.nlm.nih.gov/genomes/all/GCF/016/455/245/GCF_016455245.1_ASM1645524v1
Staphylococcus pseudintermedius	Bacteria;Terrabacteria group;Firmicutes	DSP034	SAMN17102142	PRJNA685966	GCA_016455025.1	Complete	2.55037	37.6	chromosome:NZ_CP066710.1/CP066710.1	1	2259	2021-01-01T00:00:00Z	ftp://ftp.ncbi.nlm.nih.gov/genomes/all/GCA/016/455/025/GCA_016455025.1_ASM1645502v1	ftp://ftp.ncbi.nlm.nih.gov/genomes/all/GCF/016/455/025/GCF_016455025.1_ASM1645502v1
Staphylococcus pseudintermedius	Bacteria;Terrabacteria group;Firmicutes	SP_11306-4A	SAMN17039297	PRJNA683859	GCA_016126695.1	Complete	2.53978	37.8	chromosome:NZ_CP065919.1/CP065919.1	1	2273	2020-12-20T00:00:00Z	ftp://ftp.ncbi.nlm.nih.gov/genomes/all/GCA/016/126/695/GCA_016126695.1_ASM1612669v1	ftp://ftp.ncbi.nlm.nih.gov/genomes/all/GCF/016/126/695/GCF_016126695.1_ASM1612669v1
Staphylococcus pseudintermedius	Bacteria;Terrabacteria group;Firmicutes	5912	SAMN02947195	PRJNA257043	GCA_002950775.1	Complete	2.53474	37.6919	chromosome:NZ_CP009120.1/CP009120.1; plasmid pSP5912:NZ_CP009121.1/CP009121.1	2	2252	2017-08-02T00:00:00Z	ftp://ftp.ncbi.nlm.nih.gov/genomes/all/GCA/002/950/775/GCA_002950775.1_ASM295077v1	ftp://ftp.ncbi.nlm.nih.gov/genomes/all/GCF/002/950/775/GCF_002950775.1_ASM295077v1
Staphylococcus pseudintermedius	Bacteria;Terrabacteria group;Firmicutes	HSP134	SAMN17102158	PRJNA685966	GCA_016455105.1	Complete	2.51459	37.7	chromosome:NZ_CP066706.1/CP066706.1	1	2157	2021-01-01T00:00:00Z	ftp://ftp.ncbi.nlm.nih.gov/genomes/all/GCA/016/455/105/GCA_016455105.1_ASM1645510v1	ftp://ftp.ncbi.nlm.nih.gov/genomes/all/GCF/016/455/105/GCF_016455105.1_ASM1645510v1
Staphylococcus pseudintermedius	Bacteria;Terrabacteria group;Firmicutes	HSP118	SAMN17102154	PRJNA685966	GCA_016455005.1	Complete	2.51286	37.7	chromosome:NZ_CP066709.1/CP066709.1	1	2208	2021-01-01T00:00:00Z	ftp://ftp.ncbi.nlm.nih.gov/genomes/all/GCA/016/455/005/GCA_016455005.1_ASM1645500v1	ftp://ftp.ncbi.nlm.nih.gov/genomes/all/GCF/016/455/005/GCF_016455005.1_ASM1645500v1
Staphylococcus pseudintermedius	Bacteria;Terrabacteria group;Firmicutes	HSP138	SAMN17102162	PRJNA685966	GCA_016454965.1	Complete	2.51283	37.7	chromosome:NZ_CP066702.1/CP066702.1	1	2181	2021-01-01T00:00:00Z	ftp://ftp.ncbi.nlm.nih.gov/genomes/all/GCA/016/454/965/GCA_016454965.1_ASM1645496v1	ftp://ftp.ncbi.nlm.nih.gov/genomes/all/GCF/016/454/965/GCF_016454965.1_ASM1645496v1
Staphylococcus pseudintermedius	Bacteria;Terrabacteria group;Firmicutes	HSP137	SAMN17102161	PRJNA685966	GCA_016454985.1	Complete	2.51276	37.7	chromosome:NZ_CP066703.1/CP066703.1	1	2180	2021-01-01T00:00:00Z	ftp://ftp.ncbi.nlm.nih.gov/genomes/all/GCA/016/454/985/GCA_016454985.1_ASM1645498v1	ftp://ftp.ncbi.nlm.nih.gov/genomes/all/GCF/016/454/985/GCF_016454985.1_ASM1645498v1
Staphylococcus pseudintermedius	Bacteria;Terrabacteria group;Firmicutes	HSP135	SAMN17102159	PRJNA685966	GCA_016455065.1	Complete	2.51273	37.7	chromosome:NZ_CP066705.1/CP066705.1	1	2171	2021-01-01T00:00:00Z	ftp://ftp.ncbi.nlm.nih.gov/genomes/all/GCA/016/455/065/GCA_016455065.1_ASM1645506v1	ftp://ftp.ncbi.nlm.nih.gov/genomes/all/GCF/016/455/065/GCF_016455065.1_ASM1645506v1
Staphylococcus pseudintermedius	Bacteria;Terrabacteria group;Firmicutes	SP79	SAMD00154384	PRJDB7771	GCA_004001305.1	Complete	2.50971	37.8	chromosome:NZ_AP019372.1/AP019372.1	1	2239	2018-12-20T00:00:00Z	ftp://ftp.ncbi.nlm.nih.gov/genomes/all/GCA/004/001/305/GCA_004001305.1_ASM400130v1	ftp://ftp.ncbi.nlm.nih.gov/genomes/all/GCF/004/001/305/GCF_004001305.1_ASM400130v1
Staphylococcus pseudintermedius HKU10-03	Bacteria;Terrabacteria group;Firmicutes	HKU10-03	SAMN02603958	PRJNA61283	GCA_000185885.1	Complete	2.61738	37.5	chromosome:NC_014925.1/CP002439.1	1	2399	2011-01-07T00:00:00Z	ftp://ftp.ncbi.nlm.nih.gov/genomes/all/GCA/000/185/885/GCA_000185885.1_ASM18588v1	ftp://ftp.ncbi.nlm.nih.gov/genomes/all/GCF/000/185/885/GCF_000185885.1_ASM18588v1
Staphylococcus pseudintermedius ED99	Bacteria;Terrabacteria group;Firmicutes	ED99	SAMN02604167	PRJNA62991	GCA_000189495.1	Complete	2.57222	37.6	chromosome:NC_017568.1/CP002478.1	1	2296	2011-02-16T00:00:00Z	ftp://ftp.ncbi.nlm.nih.gov/genomes/all/GCA/000/189/495/GCA_000189495.1_ASM18949v1	ftp://ftp.ncbi.nlm.nih.gov/genomes/all/GCF/000/189/495/GCF_000189495.1_ASM18949v1
Staphylococcus pseudintermedius	Bacteria;Terrabacteria group;Firmicutes	63228	SAMN04886711	PRJNA319397	GCA_001685665.2	Complete	2.76657	37.4	chromosome:CP015626.1	1	2730	2016-07-15T00:00:00Z	ftp://ftp.ncbi.nlm.nih.gov/genomes/all/GCA/001/685/665/GCA_001685665.2_ASM168566v2	ftp://ftp.ncbi.nlm.nih.gov/genomes/all/GCF/001/685/665/GCF_001685665.2_ASM168566v2
Staphylococcus pseudintermedius	Bacteria;Terrabacteria group;Firmicutes	NA45	SAMN05181828	PRJNA319397	GCA_001682335.1	Complete	2.84121	37.3	chromosome:NZ_CP016072.1/CP016072.1	1	2603	2016-07-08T00:00:00Z	ftp://ftp.ncbi.nlm.nih.gov/genomes/all/GCA/001/682/335/GCA_001682335.1_ASM168233v1	ftp://ftp.ncbi.nlm.nih.gov/genomes/all/GCF/001/682/335/GCF_001682335.1_ASM168233v1
Staphylococcus pseudintermedius	Bacteria;Terrabacteria group;Firmicutes	FDAARGOS_1072	SAMN16357241	PRJNA231221	GCA_016127335.1	Complete	2.83934	37.5	chromosome:NZ_CP065998.1/CP065998.1	1	2639	2020-12-20T00:00:00Z	ftp://ftp.ncbi.nlm.nih.gov/genomes/all/GCA/016/127/335/GCA_016127335.1_ASM1612733v1	ftp://ftp.ncbi.nlm.nih.gov/genomes/all/GCF/016/127/335/GCF_016127335.1_ASM1612733v1
Staphylococcus pseudintermedius	Bacteria;Terrabacteria group;Firmicutes	DG072	SAMN17102122	PRJNA685966	GCA_016455165.1	Complete	2.83713	37.4	chromosome:NZ_CP066717.1/CP066717.1	1	2609	2021-01-01T00:00:00Z	ftp://ftp.ncbi.nlm.nih.gov/genomes/all/GCA/016/455/165/GCA_016455165.1_ASM1645516v1	ftp://ftp.ncbi.nlm.nih.gov/genomes/all/GCF/016/455/165/GCF_016455165.1_ASM1645516v1
Staphylococcus pseudintermedius	Bacteria;Terrabacteria group;Firmicutes	6109	SAMN14548661	PRJNA601973	GCA_017795485.1	Complete	2.80853	37.4883	chromosome:NZ_CP051149.1/CP051149.1; plasmid unnamed1:NZ_CP051150.1/CP051150.1	2	2576	2021-04-06T00:00:00Z	ftp://ftp.ncbi.nlm.nih.gov/genomes/all/GCA/017/795/485/GCA_017795485.1_ASM1779548v1	ftp://ftp.ncbi.nlm.nih.gov/genomes/all/GCF/017/795/485/GCF_017795485.1_ASM1779548v1
Staphylococcus pseudintermedius	Bacteria;Terrabacteria group;Firmicutes	DSP021	SAMN17102133	PRJNA685966	GCA_016455225.1	Complete	2.79572	37.5	chromosome:NZ_CP066714.1/CP066714.1	1	2545	2021-01-01T00:00:00Z	ftp://ftp.ncbi.nlm.nih.gov/genomes/all/GCA/016/455/225/GCA_016455225.1_ASM1645522v1	ftp://ftp.ncbi.nlm.nih.gov/genomes/all/GCF/016/455/225/GCF_016455225.1_ASM1645522v1
Staphylococcus pseudintermedius	Bacteria;Terrabacteria group;Firmicutes	DSP020	SAMN17102132	PRJNA685966	GCA_016455145.1	Complete	2.79383	37.5	chromosome:NZ_CP066715.1/CP066715.1	1	2552	2021-01-01T00:00:00Z	ftp://ftp.ncbi.nlm.nih.gov/genomes/all/GCA/016/455/145/GCA_016455145.1_ASM1645514v1	ftp://ftp.ncbi.nlm.nih.gov/genomes/all/GCF/016/455/145/GCF_016455145.1_ASM1645514v1
Staphylococcus pseudintermedius	Bacteria;Terrabacteria group;Firmicutes	81661	SAMN05181827	PRJNA319397	GCA_001682435.2	Complete	2.73111	37.5	chromosome:NZ_CP016073.1/CP016073.1	1	2415	2016-07-08T00:00:00Z	ftp://ftp.ncbi.nlm.nih.gov/genomes/all/GCA/001/682/435/GCA_001682435.2_ASM168243v2	ftp://ftp.ncbi.nlm.nih.gov/genomes/all/GCF/001/682/435/GCF_001682435.2_ASM168243v2
Staphylococcus pseudintermedius	Bacteria;Terrabacteria group;Firmicutes	G3C4	SAMN10142584	PRJNA493792	GCA_003627735.1	Complete	2.71762	37.5	chromosome:NZ_CP032682.1/CP032682.1	1	2457	2018-10-09T00:00:00Z	ftp://ftp.ncbi.nlm.nih.gov/genomes/all/GCA/003/627/735/GCA_003627735.1_ASM362773v1	ftp://ftp.ncbi.nlm.nih.gov/genomes/all/GCF/003/627/735/GCF_003627735.1_ASM362773v1
Staphylococcus pseudintermedius	Bacteria;Terrabacteria group;Firmicutes	DSP027	SAMN17102138	PRJNA685966	GCA_016455285.1	Complete	2.71719	37.3	chromosome:NZ_CP066712.1/CP066712.1	1	2412	2021-01-01T00:00:00Z	ftp://ftp.ncbi.nlm.nih.gov/genomes/all/GCA/016/455/285/GCA_016455285.1_ASM1645528v1	ftp://ftp.ncbi.nlm.nih.gov/genomes/all/GCF/016/455/285/GCF_016455285.1_ASM1645528v1
Staphylococcus pseudintermedius	Bacteria;Terrabacteria group;Firmicutes	SP_9261-1A	SAMN17039292	PRJNA683859	GCA_016126795.1	Complete	2.67192	37.5	chromosome:NZ_CP065926.1/CP065926.1	1	2399	2020-12-20T00:00:00Z	ftp://ftp.ncbi.nlm.nih.gov/genomes/all/GCA/016/126/795/GCA_016126795.1_ASM1612679v1	ftp://ftp.ncbi.nlm.nih.gov/genomes/all/GCF/016/126/795/GCF_016126795.1_ASM1612679v1
Staphylococcus pseudintermedius	Bacteria;Terrabacteria group;Firmicutes	cdc 18-1182	SAMN15897749	PRJNA659131	GCA_014353035.1	Complete	2.66328	37.5	chromosome:NZ_CP060700.1/CP060700.1	1	2422	2020-09-01T00:00:00Z	ftp://ftp.ncbi.nlm.nih.gov/genomes/all/GCA/014/353/035/GCA_014353035.1_ASM1435303v1	ftp://ftp.ncbi.nlm.nih.gov/genomes/all/GCF/014/353/035/GCF_014353035.1_ASM1435303v1
Staphylococcus pseudintermedius	Bacteria;Terrabacteria group;Firmicutes	FDAARGOS_930	SAMN13450460	PRJNA231221	GCA_016026635.1	Complete	2.56284	37.7	chromosome:NZ_CP065635.1/CP065635.1	1	2281	2020-12-14T00:00:00Z	ftp://ftp.ncbi.nlm.nih.gov/genomes/all/GCA/016/026/635/GCA_016026635.1_ASM1602663v1	ftp://ftp.ncbi.nlm.nih.gov/genomes/all/GCF/016/026/635/GCF_016026635.1_ASM1602663v1
Staphylococcus pseudintermedius	Bacteria;Terrabacteria group;Firmicutes	DG064	SAMN17102118	PRJNA685966	GCA_016455205.1	Complete	2.89506	37.5	chromosome:NZ_CP066718.1/CP066718.1	1	2698	2021-01-01T00:00:00Z	ftp://ftp.ncbi.nlm.nih.gov/genomes/all/GCA/016/455/205/GCA_016455205.1_ASM1645520v1	ftp://ftp.ncbi.nlm.nih.gov/genomes/all/GCF/016/455/205/GCF_016455205.1_ASM1645520v1

## Sheet: TableSIb
	Table S1b. Staphylococcus Pseudintermedius core genome proteins
S/No.	Protein Accession	Length	Protein Name
1	WP_014612662.1	377	DNA polymerase III subunit beta
2	WP_063278708.1	229	thioredoxin domain-containing protein
3	WP_019166052.1	79	MULTISPECIES: S4 domain-containing protein YaaA
4	WP_096548383.1	640	DNA topoisomerase (ATP-hydrolyzing) subunit B
5	WP_100006953.1	878	DNA gyrase subunit A
6	WP_020219988.1	500	histidine ammonia-lyase
7	WP_015729830.1	426	serine--tRNA ligase
8	WP_198461232.1	230	AzlC family ABC transporter permease
9	WP_014612673.1	321	alpha/beta fold hydrolase family protein
10	WP_099986601.1	303	DUF2232 domain-containing protein
11	WP_014612676.1	148	MULTISPECIES: 50S ribosomal protein L9
12	WP_014612677.1	466	MULTISPECIES: replicative DNA helicase
13	WP_096636814.1	427	adenylosuccinate synthase
14	WP_014612680.1	112	SdpI family protein
15	WP_014612684.1	259	two-component system regulatory protein YycI
16	WP_198461234.1	159	23S rRNA (pseudouridine(1915)-N(3))-methyltransferase RlmH
17	WP_014612690.1	61	hypothetical protein
18	WP_070407319.1	371	alanine dehydrogenase
19	WP_014612693.1	440	amino acid permease
20	WP_198461236.1	682	copper-translocating P-type ATPase
21	WP_198461240.1	856	fibrinogen-binding adhesin SdrG C-terminal domain-containing protein
22	WP_127504844.1	474	DNA photolyase family protein
23	WP_127504846.1	116	MerR family transcriptional regulator
24	WP_015729805.1	226	type 1 glutamine amidotransferase domain-containing protein
25	WP_014612707.1	221	SDR family oxidoreductase
26	WP_198461242.1	334	NADP-dependent oxidoreductase
27	WP_014612709.1	118	hypothetical protein
28	WP_037542054.1	388	ArgE/DapE family deacylase
29	WP_015729800.1	242	Crp/Fnr family transcriptional regulator
30	WP_014612717.1	476	arginine-ornithine antiporter
31	WP_014612718.1	335	ornithine carbamoyltransferase
32	WP_014612719.1	411	arginine deiminase
33	WP_015729798.1	159	ArgR family transcriptional regulator
34	WP_063278681.1	290	alpha/beta hydrolase
35	WP_014612722.1	107	DUF4870 domain-containing protein
36	WP_014612724.1	166	DUF1440 domain-containing protein
37	WP_198461248.1	1443	YPDG domain-containing protein
38	WP_015729789.1	93	hypothetical protein
39	WP_099991805.1	413	aminoacyltransferase
40	WP_020220073.1	326	LacI family transcriptional regulator
41	WP_103263471.1	358	Gfo/Idh/MocA family oxidoreductase
42	WP_014612735.1	346	Gfo/Idh/MocA family oxidoreductase
43	WP_063284487.1	322	sugar phosphate isomerase/epimerase
44	WP_180912241.1	548	alpha-glucosidase
45	WP_198461250.1	279	sugar ABC transporter permease
46	WP_014612740.1	422	ABC transporter permease subunit
47	WP_015729782.1	419	extracellular solute-binding protein
48	WP_014612744.1	161	hypothetical protein
49	WP_014612745.1	147	(4Fe-4S)-binding protein
50	WP_014612746.1	296	VOC family protein
51	WP_065353937.1	396	MFS transporter
52	WP_014612756.1	236	GntR family transcriptional regulator
53	WP_065353941.1	371	SIS domain-containing protein
54	WP_014612758.1	312	hexose kinase
55	WP_014612761.1	159	PTS sugar transporter subunit IIB
56	WP_014612762.1	299	PTS sugar transporter subunit IIC
57	WP_020219969.1	133	PTS fructose transporter subunit IIA
58	WP_198461251.1	384	N-acetylglucosamine-6-phosphate deacetylase
59	WP_014612766.1	171	YceI family protein
60	WP_096538175.1	686	glucose-specific PTS transporter subunit IIBC
61	WP_110178672.1	310	lactate dehydrogenase
62	WP_174235134.1	452	arginine transporter
63	WP_014612770.1	255	IclR family transcriptional regulator
64	WP_015729769.1	395	XRE family transcriptional regulator
65	WP_198461254.1	373	pyridoxal phosphate-dependent aminotransferase family protein
66	WP_014612788.1	174	DoxX family protein
67	WP_014612789.1	208	FMN-dependent NADH-azoreductase
68	WP_014612791.1	138	Lrp/AsnC family transcriptional regulator
69	WP_127504872.1	475	aminotransferase class V-fold PLP-dependent enzyme
70	WP_015729758.1	102	SPIN family peroxidase inhibitor
71	WP_037542110.1	176	putative metal-dependent hydrolase
72	WP_014612797.1	107	hypothetical protein
73	WP_037542111.1	148	DNA starvation/stationary phase protection protein
74	WP_096548846.1	458	sodium:solute symporter
75	WP_014612802.1	385	aminotransferase class I/II-fold pyridoxal phosphate-dependent enzyme
76	WP_110161047.1	531	ATPase
77	WP_015729755.1	444	ferrous iron transporter B
78	WP_198461259.1	349	ABC transporter permease
79	WP_101431310.1	140	Rrf2 family transcriptional regulator
80	WP_198461261.1	268	arylamine N-acetyltransferase
81	WP_015729749.1	164	membrane protein
82	WP_014612817.1	497	malate dehydrogenase (quinone)
83	WP_080552900.1	407	accessory Sec system protein translocase subunit SecY2
84	WP_014612820.1	521	accessory Sec system protein Asp1
85	WP_198461266.1	514	accessory Sec system protein Asp2
86	WP_014612824.1	502	accessory Sec system glycosyltransferase GtfA
87	WP_153934596.1	443	accessory Sec system glycosylation chaperone GtfB
88	WP_110165390.1	753	3-hydroxyacyl-CoA dehydrogenase/enoyl-CoA hydratase family protein
89	WP_198461268.1	403	acyl-CoA dehydrogenase family protein
90	WP_015729735.1	504	acyl--CoA ligase
91	WP_129944185.1	390	MFS transporter
92	WP_015729730.1	254	ABC transporter permease
93	WP_014612835.1	246	ABC transporter ATP-binding protein
94	WP_014612836.1	170	DUF4242 domain-containing protein
95	WP_014612838.1	171	peroxiredoxin family protein
96	WP_014612839.1	323	LacI family transcriptional regulator
97	WP_014612843.1	150	DM13 domain-containing protein
98	WP_014612844.1	152	DoxX family protein
99	WP_014612846.1	344	HAMP domain-containing histidine kinase
100	WP_014612848.1	149	PTS sugar transporter subunit IIA
101	WP_136083843.1	94	PTS sugar transporter subunit IIB
102	WP_014612850.1	453	PTS ascorbate transporter subunit IIC
103	WP_198461272.1	616	anaerobic ribonucleoside-triphosphate reductase
104	WP_014612853.1	179	anaerobic ribonucleoside-triphosphate reductase activating protein
105	WP_014612854.1	425	O-acetylhomoserine aminocarboxypropyltransferase/cysteine synthase
106	WP_198461274.1	459	LLM class flavin-dependent oxidoreductase
107	WP_020219423.1	129	tautomerase family protein
108	WP_172426190.1	230	type 1 glutamine amidotransferase domain-containing protein
109	WP_100006598.1	551	zinc ABC transporter substrate-binding lipoprotein AdcA
110	WP_015729712.1	296	fructose bisphosphate aldolase
111	WP_014612863.1	228	acetolactate decarboxylase
112	WP_100007357.1	247	response regulator
113	WP_198456137.1	517	sensor histidine kinase
114	WP_136084135.1	287	UTP--glucose-1-phosphate uridylyltransferase GalU
115	WP_014612871.1	396	YbfB/YjiJ family MFS transporter
116	WP_015729708.1	459	melibiose:sodium transporter MelB
117	WP_110178851.1	998	DUF4981 domain-containing protein
118	WP_014612874.1	315	nucleoside hydrolase
119	WP_014612876.1	496	cardiolipin synthase
120	WP_014612878.1	578	phosphomethylpyrimidine synthase ThiC
121	WP_100007324.1	336	HoxN/HupN/NixA family nickel/cobalt transporter
122	WP_015729702.1	392	MFS transporter
123	WP_014612881.1	182	XRE family transcriptional regulator
124	WP_096533419.1	211	hypothetical protein
125	WP_096533418.1	473	alkaline phosphatase
126	WP_014612892.1	564	choline dehydrogenase
127	WP_180920901.1	333	ornithine carbamoyltransferase
128	WP_020219438.1	209	bifunctional phosphoribosyl-AMP cyclohydrolase/phosphoribosyl-ATP diphosphatase HisIE
129	WP_014612895.1	254	imidazole glycerol phosphate synthase subunit HisF
130	WP_096541830.1	191	MULTISPECIES: imidazole glycerol phosphate synthase subunit HisH
131	WP_198461278.1	193	imidazoleglycerol-phosphate dehydratase HisB
132	WP_110168494.1	337	histidinol-phosphate aminotransferase family protein
133	WP_198461280.1	419	histidinol dehydrogenase
134	WP_140241506.1	269	ATP phosphoribosyltransferase regulatory subunit
135	WP_014612907.1	244	response regulator transcription factor LytR
136	WP_014612908.1	144	MULTISPECIES: antiholin-like murein hydrolase modulator LrgA
137	WP_014612909.1	233	MULTISPECIES: antiholin-like protein LrgB
138	WP_014612910.1	320	dihydroxyacetone kinase subunit DhaK
139	WP_014612911.1	193	dihydroxyacetone kinase subunit L
140	WP_014612912.1	119	PTS-dependent dihydroxyacetone kinase phosphotransferase subunit DhaM
141	WP_198461282.1	462	NAD-dependent succinate-semialdehyde dehydrogenase
142	WP_015729670.1	109	antibiotic biosynthesis monooxygenase
143	WP_015729669.1	321	alpha/beta hydrolase
144	WP_198461284.1	640	fructose-specific PTS transporter subunit EIIC
145	WP_198461285.1	619	LPXTG cell wall anchor domain-containing protein
146	WP_198461287.1	944	YhgE/Pip domain-containing protein
147	WP_065353999.1	209	class I SAM-dependent methyltransferase
148	WP_014612925.1	242	epoxyqueuosine reductase QueH
149	WP_198461289.1	498	ABC transporter substrate-binding protein
150	WP_096533404.1	274	ABC transporter permease
151	WP_198461291.1	258	ATP-binding cassette domain-containing protein
152	WP_014612930.1	229	ATP-binding cassette domain-containing protein
153	WP_198461297.1	220	NAD(P)H-dependent oxidoreductase
154	WP_198461299.1	287	fructosamine kinase family protein
155	WP_063279097.1	150	DUF1648 domain-containing protein
156	WP_198461301.1	200	YIP1 family protein
157	WP_063282606.1	213	hypothetical protein
158	WP_136083867.1	350	efflux RND transporter periplasmic adaptor subunit
159	WP_063279093.1	391	ABC transporter permease
160	WP_099986895.1	488	YSIRK-type signal peptide-containing protein
161	WP_014612955.1	181	MULTISPECIES: dCTP deaminase
162	WP_014612957.1	140	universal stress protein
163	WP_020219461.1	86	ferredoxin
164	WP_020219462.1	561	hypothetical protein
165	WP_014612960.1	415	ATP-grasp domain-containing protein
166	WP_014612963.1	309	LysR family transcriptional regulator
167	WP_014612964.1	130	CidA/LrgA family protein
168	WP_014612965.1	228	LrgB family protein
169	WP_014612966.1	58	hypothetical protein
170	WP_014612967.1	274	hypothetical protein
171	WP_014612968.1	149	MarR family transcriptional regulator
172	WP_015729635.1	209	nitroreductase family protein
173	WP_014612982.1	376	helix-turn-helix domain-containing protein
174	WP_198461315.1	329	putative sulfate exporter family transporter
175	WP_014612984.1	548	alpha-keto acid decarboxylase family protein
176	WP_063284789.1	467	anthranilate synthase component I
177	WP_020219473.1	194	glutamine amidotransferase
178	WP_037542283.1	259	indole-3-glycerol phosphate synthase TrpC
179	WP_099987154.1	236	HAD family hydrolase
180	WP_014612993.1	242	serine protease
181	WP_015729623.1	142	6-carboxytetrahydropterin synthase
182	WP_131091618.1	473	FAD-binding protein
183	WP_063279008.1	597	ATP-binding cassette domain-containing protein
184	WP_031253602.1	143	pyridoxamine 5\\'-phosphate oxidase family protein
185	WP_014613001.1	464	sodium:alanine symporter family protein
186	WP_014613002.1	651	fructose-bisphosphatase class III
187	WP_015729616.1	393	MFS transporter
188	WP_014613004.1	421	MFS transporter
189	WP_014613005.1	198	class A sortase SrtA
190	WP_014613006.1	381	glycerate kinase
191	WP_014613007.1	177	hypothetical protein
192	WP_014613008.1	224	iron-sulfur cluster repair di-iron protein ScdA
193	WP_172635684.1	361	Glu/Leu/Phe/Val dehydrogenase
194	WP_198461317.1	356	PTS sugar transporter subunit IIC
195	WP_014613011.1	749	formate C-acetyltransferase
196	WP_014613012.1	253	pyruvate formate lyase-activating protein
197	WP_014613025.1	85	hypothetical protein
198	WP_015729613.1	299	L-serine ammonia-lyase, iron-sulfur-dependent, subunit alpha
199	WP_020219491.1	225	MULTISPECIES: L-serine ammonia-lyase, iron-sulfur-dependent subunit beta
200	WP_014613028.1	343	PTS sugar transporter subunit IIC
201	WP_014613030.1	59	hypothetical protein
202	WP_014613038.1	510	DASS family sodium-coupled anion symporter
203	WP_100007240.1	274	formate/nitrite transporter family protein
204	WP_101431516.1	185	GNAT family N-acetyltransferase
205	WP_063284800.1	246	sirohydrochlorin chelatase
206	WP_063278999.1	801	nitrite reductase large subunit NirB
207	WP_014613044.1	104	nitrite reductase small subunit NirD
208	WP_198461325.1	315	uroporphyrinogen-III C-methyltransferase
209	WP_014613053.1	1223	nitrate reductase subunit alpha
210	WP_014613055.1	191	molecular chaperone TorD family protein
211	WP_014613056.1	225	MULTISPECIES: respiratory nitrate reductase subunit gamma
212	WP_014613057.1	153	nitrate respiration regulation accessory nitrate sensor NreA
213	WP_014613058.1	344	sensor histidine kinase
214	WP_014613059.1	216	MULTISPECIES: nitrate respiration regulation response regulator NreC
215	WP_020219808.1	532	M20/M25/M40 family metallo-hydrolase
216	WP_014613067.1	315	lactate dehydrogenase
217	WP_014613068.1	357	M42 family metallopeptidase
218	WP_014613070.1	111	DUF4889 domain-containing protein
219	WP_014613071.1	397	MFS transporter
220	WP_065354033.1	479	sucrose-specific PTS transporter subunit IIBC
221	WP_014613075.1	154	MarR family winged helix-turn-helix transcriptional regulator
222	WP_014613078.1	152	DUF2871 domain-containing protein
223	WP_014613080.1	138	GNAT family N-acetyltransferase
224	WP_015729590.1	342	NAD(P)/FAD-dependent oxidoreductase
225	WP_014613082.1	447	sugar porter family MFS transporter
226	WP_015729589.1	331	oxidoreductase
227	WP_110168586.1	172	GNAT family N-acetyltransferase
228	WP_014613085.1	234	hypothetical protein
229	WP_063278990.1	534	L-lactate permease
230	WP_014613089.1	501	malate dehydrogenase (quinone)
231	WP_063284737.1	474	HAMP domain-containing histidine kinase
232	WP_096533455.1	354	FtsX-like permease family protein
233	WP_037542348.1	229	ABC transporter ATP-binding protein
234	WP_172596495.1	317	YdcF family protein
235	WP_014613096.1	154	MarR family transcriptional regulator
236	WP_037544134.1	180	TetR/AcrR family transcriptional regulator
237	WP_105503104.1	224	thiaminase II
238	WP_110160303.1	210	hypothetical protein
239	WP_014613101.1	111	MULTISPECIES: thioredoxin family protein
240	WP_014613102.1	300	alpha/beta hydrolase
241	WP_014613104.1	158	thioesterase family protein
242	WP_014613105.1	343	type 2 isopentenyl-diphosphate Delta-isomerase
243	WP_152129675.1	401	GTP-binding protein
244	WP_127504962.1	403	sodium/glutamate symporter
245	WP_065354035.1	286	AraC family transcriptional regulator
246	WP_014613115.1	106	PadR family transcriptional regulator
247	WP_198461335.1	185	DUF1700 domain-containing protein
248	WP_100002685.1	271	DUF4097 family beta strand repeat-containing protein
249	WP_014613118.1	444	sodium:proton antiporter
250	WP_015729567.1	228	DUF805 domain-containing protein
251	WP_014613121.1	296	ABC transporter ATP-binding protein
252	WP_014613122.1	414	ABC transporter permease
253	WP_014613124.1	341	aldose 1-epimerase
254	WP_014613125.1	219	MOSC domain-containing protein
255	WP_110168577.1	309	formimidoylglutamase
256	WP_063278981.1	294	CPBP family intramembrane metalloprotease
257	WP_063278980.1	434	YjiH family protein
258	WP_198092106.1	554	urocanate hydratase
259	WP_101485078.1	398	SulP family inorganic anion transporter
260	WP_198461337.1	433	Na+/H+ antiporter NhaC family protein
261	WP_020219777.1	175	hypothetical protein
262	WP_198461341.1	306	bile acid:sodium symporter family protein
263	WP_014613139.1	92	hypothetical protein
264	WP_015729555.1	276	VOC family protein
265	WP_014613142.1	63	hypothetical protein
266	WP_014613143.1	60	MULTISPECIES: hypothetical protein
267	WP_015729553.1	111	hypothetical protein
268	WP_063284723.1	280	formate/nitrite transporter family protein
269	WP_014613146.1	462	amino acid permease
270	WP_031253762.1	117	hypothetical protein
271	WP_015729550.1	233	HTH domain-containing protein
272	WP_037542379.1	264	inositol monophosphatase family protein
273	WP_014613155.1	155	DUF1641 domain-containing protein
274	WP_015729544.1	80	hypothetical protein
275	WP_014613158.1	375	FAD-dependent monooxygenase
276	WP_014613160.1	104	quaternary ammonium transporter
277	WP_014613161.1	108	multidrug efflux SMR transporter
278	WP_014613162.1	192	CHAP domain-containing protein
279	WP_014613163.1	358	NAD/NADP octopine/nopaline dehydrogenase family protein
280	WP_065354046.1	465	Na+/H+ antiporter NhaC
281	WP_014613165.1	158	hypothetical protein
282	WP_015729537.1	242	CHAP domain-containing protein
283	WP_014613167.1	350	LLM class flavin-dependent oxidoreductase
284	WP_014613168.1	117	DoxX family protein
285	WP_014613169.1	115	MarR family transcriptional regulator
286	WP_014613172.1	125	YbaN family protein
287	WP_014613175.1	293	N-acetylneuraminate lyase
288	WP_014613176.1	223	GntR family transcriptional regulator
289	WP_014613177.1	287	ROK family protein
290	WP_063278967.1	186	biotin transporter BioY
291	WP_100007248.1	257	GNAT family N-acetyltransferase
292	WP_015729530.1	265	formate dehydrogenase accessory sulfurtransferase FdhD
293	WP_063278965.1	344	LacI family DNA-binding transcriptional regulator
294	WP_015729527.1	330	UDP-glucose 4-epimerase GalE
295	WP_063278963.1	499	UDP-glucose--hexose-1-phosphate uridylyltransferase
296	WP_014613185.1	257	molybdate ABC transporter substrate-binding protein
297	WP_198461345.1	336	ThiF family adenylyltransferase
298	WP_014613189.1	166	molybdenum cofactor biosynthesis protein MoaB
299	WP_014613190.1	161	cyclic pyranopterin monophosphate synthase MoaC
300	WP_063278961.1	419	molybdopterin molybdotransferase MoeA
301	WP_014613192.1	158	molybdopterin-guanine dinucleotide biosynthesis protein B
302	WP_130922142.1	77	MoaD/ThiS family protein
303	WP_037542424.1	340	GTP 3\\',8-cyclase MoaA
304	WP_037542426.1	623	endonuclease
305	WP_014613198.1	148	MarR family transcriptional regulator
306	WP_014613200.1	84	hypothetical protein
307	WP_063278958.1	1050	efflux RND transporter permease subunit
308	WP_014613203.1	385	aminotransferase class I/II-fold pyridoxal phosphate-dependent enzyme
309	WP_014613204.1	105	membrane stabilizing protein MspA
310	WP_014613205.1	56	hypothetical protein
311	WP_014613206.1	302	AEC family transporter
312	WP_014613207.1	286	GNAT family N-acetyltransferase
313	WP_063278957.1	711	DNA topoisomerase III
314	WP_014613209.1	444	NCS2 family permease
315	WP_063278956.1	128	hypothetical protein
316	WP_014613211.1	102	MULTISPECIES: 30S ribosomal protein S10
317	WP_014613213.1	207	MULTISPECIES: 50S ribosomal protein L4
318	WP_014613214.1	91	MULTISPECIES: 50S ribosomal protein L23
319	WP_014613216.1	92	MULTISPECIES: 30S ribosomal protein S19
320	WP_014613217.1	117	MULTISPECIES: 50S ribosomal protein L22
321	WP_014613219.1	144	MULTISPECIES: 50S ribosomal protein L16
322	WP_014613220.1	69	MULTISPECIES: 50S ribosomal protein L29
323	WP_014613221.1	87	MULTISPECIES: 30S ribosomal protein S17
324	WP_014613224.1	179	MULTISPECIES: 50S ribosomal protein L5
325	WP_014613225.1	61	MULTISPECIES: type Z 30S ribosomal protein S14
326	WP_014613226.1	132	MULTISPECIES: 30S ribosomal protein S8
327	WP_014613227.1	178	MULTISPECIES: 50S ribosomal protein L6
328	WP_014613229.1	166	MULTISPECIES: 30S ribosomal protein S5
329	WP_014613231.1	146	MULTISPECIES: 50S ribosomal protein L15
330	WP_014613232.1	430	preprotein translocase subunit SecY
331	WP_014613233.1	217	MULTISPECIES: adenylate kinase
332	WP_001118443.1	72	MULTISPECIES: translation initiation factor IF-1
333	WP_002509257.1	37	MULTISPECIES: 50S ribosomal protein L36
334	WP_014613234.1	121	MULTISPECIES: 30S ribosomal protein S13
335	WP_014613235.1	129	MULTISPECIES: 30S ribosomal protein S11
336	WP_014613238.1	269	energy-coupling factor transporter ATPase
337	WP_015729510.1	267	tRNA pseudouridine(38-40) synthase TruA
338	WP_014613242.1	145	MULTISPECIES: 50S ribosomal protein L13
339	WP_014613243.1	132	MULTISPECIES: 30S ribosomal protein S9
340	WP_127504984.1	250	DeoR/GlpR family DNA-binding transcription regulator
341	WP_014613253.1	142	galactose-6-phosphate isomerase subunit LacA
342	WP_198461350.1	322	tagatose-bisphosphate aldolase
343	WP_020220317.1	104	PTS lactose/cellobiose transporter subunit IIA
344	WP_198461352.1	574	lactose-specific PTS transporter subunit EIIC
345	WP_020220315.1	336	zinc-binding alcohol dehydrogenase family protein
346	WP_063282660.1	504	BCCT family transporter
347	WP_063279138.1	180	alkaline shock response membrane anchor protein AmaP
348	WP_015729488.1	81	DUF2273 domain-containing protein
349	WP_014613267.1	163	Asp23/Gls24 family envelope stress response protein
350	WP_014613270.1	394	MFS transporter
351	WP_115895529.1	587	siderophore synthetase
352	WP_015729484.1	358	alanine racemase
353	WP_172425812.1	314	ABC transporter substrate-binding protein
354	WP_014613274.1	341	iron ABC transporter permease
355	WP_014613275.1	320	iron chelate uptake ABC transporter family permease subunit
356	WP_014613276.1	456	YjiH family protein
357	WP_014613277.1	86	hypothetical protein
358	WP_198455103.1	396	UTP--glucose-1-phosphate uridylyltransferase
359	WP_014613280.1	226	hemolysin III family protein
360	WP_020220309.1	65	hypothetical protein
361	WP_014613282.1	447	MFS transporter
362	WP_014613283.1	153	SepA family multidrug efflux transporter
363	WP_014613284.1	482	multidrug efflux MFS transporter
364	WP_014613285.1	354	P-loop NTPase
365	WP_014613286.1	301	arginase
366	WP_014613287.1	268	MULTISPECIES: diadenylate cyclase CdaA
367	WP_015729470.1	310	hypothetical protein
368	WP_014613289.1	451	phosphoglucosamine mutase
369	WP_014613294.1	600	glutamine--fructose-6-phosphate transaminase (isomerizing)
370	WP_014613299.1	284	Cof-type HAD-IIB family hydrolase
371	WP_014613301.1	234	FadR family transcriptional regulator
372	WP_014613302.1	312	mannose-6-phosphate isomerase, class I
373	WP_014613303.1	78	hypothetical protein
374	WP_014613304.1	454	EVE domain-containing protein
375	WP_014613306.1	134	DCC1-like thiol-disulfide oxidoreductase family protein
376	WP_014613307.1	236	purine-nucleoside phosphorylase
377	WP_014613308.1	433	pyrimidine-nucleoside phosphorylase
378	WP_014613309.1	117	membrane protein
379	WP_014613310.1	156	S-ribosylhomocysteine lyase
380	WP_014613315.1	265	type II pantothenate kinase
381	WP_014613317.1	530	BCCT family transporter
382	WP_014613318.1	287	GNAT family N-acetyltransferase
383	WP_014613320.1	180	DNA-directed RNA polymerase subunit delta
384	WP_014613321.1	537	CTP synthase
385	WP_014613324.1	174	DUF2529 family protein
386	WP_014613326.1	421	UDP-N-acetylglucosamine 1-carboxyvinyltransferase
387	WP_198461362.1	109	helix-turn-helix transcriptional regulator
388	WP_198461364.1	477	aldehyde dehydrogenase family protein
389	WP_014613330.1	437	MULTISPECIES: transcription termination factor Rho
390	WP_014613332.1	200	thymidine kinase
391	WP_014613333.1	358	peptide chain release factor 1
392	WP_198461366.1	280	peptide chain release factor N(5)-glutamine methyltransferase
393	WP_014613335.1	350	threonylcarbamoyl-AMP synthase
394	WP_014613336.1	141	low molecular weight protein arginine phosphatase
395	WP_014613337.1	175	MULTISPECIES: TIGR01440 family protein
396	WP_014613338.1	412	serine hydroxymethyltransferase
397	WP_014613340.1	379	UDP-N-acetylglucosamine 2-epimerase (non-hydrolyzing)
398	WP_014613341.1	118	ATP synthase subunit I
399	WP_198461368.1	240	F0F1 ATP synthase subunit A
400	WP_014613343.1	70	MULTISPECIES: F0F1 ATP synthase subunit C
401	WP_096533616.1	174	F0F1 ATP synthase subunit B
402	WP_014613345.1	179	F0F1 ATP synthase subunit delta
403	WP_026067008.1	288	MULTISPECIES: F0F1 ATP synthase subunit gamma
404	WP_014613349.1	134	MULTISPECIES: F0F1 ATP synthase subunit epsilon
405	WP_014613350.1	76	MULTISPECIES: DUF1146 family protein
406	WP_014613351.1	421	UDP-N-acetylglucosamine 1-carboxyvinyltransferase
407	WP_015729437.1	69	DNA-directed RNA polymerase subunit beta
408	WP_014613353.1	147	MULTISPECIES: 3-hydroxyacyl-ACP dehydratase FabZ
409	WP_014613354.1	144	MULTISPECIES: YwpF-like family protein
410	WP_014613355.1	118	single-stranded DNA-binding protein
411	WP_014613357.1	268	bifunctional hydroxymethylpyrimidine kinase/phosphomethylpyrimidine kinase
412	WP_014613358.1	267	hydroxyethylthiazole kinase
413	WP_014613359.1	212	thiamine phosphate synthase
414	WP_014613360.1	288	membrane protein insertase YidC
415	WP_014613361.1	218	HD domain-containing protein
416	WP_014613362.1	496	cardiolipin synthase
417	WP_014613363.1	95	copper-sensing transcriptional repressor CsoR
418	WP_014613365.1	68	cation transporter
419	WP_014613369.1	402	rod shape-determining protein RodA
420	WP_014613370.1	356	D-alanine--D-alanine ligase
421	WP_014613372.1	495	DEAD/DEAH box helicase
422	WP_014613373.1	157	PH domain-containing protein
423	WP_014613374.1	509	PH domain-containing protein
424	WP_014613375.1	172	PH domain-containing protein
425	WP_014613376.1	116	holo-ACP synthase
426	WP_014613377.1	382	alanine racemase
427	WP_014613378.1	56	MULTISPECIES: hypothetical protein
428	WP_014613379.1	117	MULTISPECIES: type II toxin-antitoxin system PemK/MazF family toxin
429	WP_014613381.1	108	MULTISPECIES: anti-sigma factor antagonist
430	WP_015729428.1	256	RNA polymerase sigma factor SigB
431	WP_198461370.1	422	threonine ammonia-lyase IlvA
432	WP_014613388.1	190	3-isopropylmalate dehydratase small subunit
433	WP_110144861.1	349	3-isopropylmalate dehydrogenase
434	WP_014613393.1	157	acetolactate synthase small subunit
435	WP_101485192.1	584	biosynthetic-type acetolactate synthase large subunit
436	WP_014613396.1	152	tRNA (adenosine(37)-N6)-threonylcarbamoyltransferase complex ATPase subunit type 1 TsaE
437	WP_063278594.1	218	tRNA (adenosine(37)-N6)-threonylcarbamoyltransferase complex dimerization subunit type 1 TsaB
438	WP_131090926.1	340	tRNA (adenosine(37)-N6)-threonylcarbamoyltransferase complex transferase subunit TsaD
439	WP_198461372.1	527	DNA mismatch repair protein MutS
440	WP_063285001.1	650	ABC-F family ATP-binding cassette domain-containing protein
441	WP_014613403.1	215	redox-sensing transcriptional repressor Rex
442	WP_099997326.1	315	LacI family DNA-binding transcriptional regulator
443	WP_198461374.1	494	sucrose-6-phosphate hydrolase
444	WP_198461376.1	314	carbohydrate kinase
445	WP_037542586.1	238	MULTISPECIES: LytTR family DNA-binding domain-containing protein
446	WP_020219911.1	45	cyclic lactone autoinducer peptide
447	WP_014613416.1	267	carbon-nitrogen family hydrolase
448	WP_198461378.1	453	SdrH family protein
449	WP_100007032.1	255	CPBP family intramembrane metalloprotease
450	WP_015729412.1	95	co-chaperone GroES
451	WP_014613420.1	539	chaperonin GroEL
452	WP_015729407.1	410	acetylornithine deacetylase
453	WP_020219904.1	429	aminotransferase class I/II-fold pyridoxal phosphate-dependent enzyme
454	WP_014613426.1	57	hypothetical protein
455	WP_063285012.1	291	ABC transporter ATP-binding protein
456	WP_020219902.1	242	ABC transporter permease subunit
457	WP_014613429.1	225	GntR family transcriptional regulator
458	WP_014613431.1	453	gluconate:H+ symporter
459	WP_037542611.1	185	thioredoxin family protein
460	WP_014613433.1	187	DUF1700 domain-containing protein
461	WP_014613434.1	280	DUF4097 family beta strand repeat-containing protein
462	WP_014613435.1	347	linear amide C-N hydrolase
463	WP_014613436.1	129	hypothetical protein
464	WP_014613437.1	57	MULTISPECIES: hypothetical protein
465	WP_096533555.1	349	lactonase family protein
466	WP_198461382.1	459	aldehyde dehydrogenase
467	WP_014613440.1	93	N-acetyltransferase
468	WP_179294167.1	308	manganese-dependent inorganic pyrophosphatase
469	WP_014613442.1	183	MULTISPECIES: cysteine hydrolase
470	WP_015729400.1	368	pectate lyase
471	WP_014613444.1	267	prephenate dehydratase
472	WP_041613345.1	276	ammonia-dependent NAD(+) synthetase
473	WP_014613449.1	62	NETI motif-containing protein
474	WP_014613450.1	431	adenylosuccinate lyase
475	WP_014613451.1	100	MULTISPECIES: hypothetical protein
476	WP_015729395.1	667	NAD-dependent DNA ligase LigA
477	WP_014613456.1	401	CamS family sex pheromone protein
478	WP_020219895.1	517	sodium/proline symporter PutP
479	WP_014613458.1	100	MULTISPECIES: Asp-tRNA(Asn)/Glu-tRNA(Gln) amidotransferase subunit GatC
480	WP_014613459.1	486	Asp-tRNA(Asn)/Glu-tRNA(Gln) amidotransferase subunit GatA
481	WP_014613461.1	310	diacylglycerol kinase
482	WP_014613471.1	180	metalloprotease family protein
483	WP_014613472.1	356	DNA polymerase IV
484	WP_014613473.1	186	3\\'-5\\' exonuclease
485	WP_014613474.1	167	ferritin
486	WP_198461388.1	436	Mur ligase family protein
487	WP_014613476.1	240	glutamine amidotransferase
488	WP_014613479.1	129	hypothetical protein
489	WP_096548486.1	233	transporter
490	WP_014613481.1	347	sensor histidine kinase
491	WP_070407816.1	193	carbonic anhydrase
492	WP_015729387.1	445	YihY/virulence factor BrkB family protein
493	WP_101431679.1	95	YtxH domain-containing protein
494	WP_014613487.1	67	DUF1128 family protein
495	WP_014613489.1	173	MULTISPECIES: acyl-CoA thioesterase
496	WP_015729385.1	379	radical SAM/CxCxxxxC motif protein YfkAB
497	WP_015729384.1	53	hypothetical protein
498	WP_096533566.1	171	type 1 glutamine amidotransferase
499	WP_015729383.1	581	pyruvate oxidase
500	WP_014613497.1	104	MULTISPECIES: YfhH family protein
501	WP_070407814.1	509	ATP-binding cassette domain-containing protein
502	WP_198461392.1	265	teichoic acid translocation permease
503	WP_014613500.1	325	metal-dependent hydrolase
504	WP_014613501.1	348	A/G-specific adenine glycosylase
505	WP_014613502.1	180	MULTISPECIES: DUF402 domain-containing protein
506	WP_014613503.1	578	ABC transporter ATP-binding protein/permease
507	WP_014613506.1	364	FUSC family protein
508	WP_063279151.1	428	glutamate-1-semialdehyde 2,1-aminomutase
509	WP_014613508.1	152	thioredoxin-dependent thiol peroxidase
510	WP_014613509.1	316	phosphoglycerate dehydrogenase
511	WP_096533640.1	352	PTS transporter subunit IIC
512	WP_140237969.1	486	ABC transporter substrate-binding protein/permease
513	WP_014613528.1	241	amino acid ABC transporter ATP-binding protein
514	WP_065520439.1	376	tRNA epoxyqueuosine(34) reductase QueG
515	WP_014613530.1	156	tRNA (uridine(34)/cytosine(34)/5-carboxymethylaminomethyluridine(34)-2\\'-O)-methyltransferase TrmL
516	WP_014613534.1	461	class II fumarate hydratase
517	WP_014613536.1	722	RNA degradosome polyphosphate kinase
518	WP_063279147.1	276	RluA family pseudouridine synthase
519	WP_015729365.1	374	GAF domain-containing sensor histidine kinase
520	WP_015729364.1	208	response regulator transcription factor
521	WP_015729363.1	293	cation diffusion facilitator family transporter
522	WP_014613540.1	428	dicarboxylate/amino acid:cation symporter
523	WP_014613542.1	154	MULTISPECIES: helix-turn-helix transcriptional regulator
524	WP_131091359.1	376	DUF445 family protein
525	WP_014613544.1	114	MULTISPECIES: YlbF/YmcA family competence regulator
526	WP_014613545.1	395	DNA repair exonuclease
527	WP_014613547.1	313	3\\'-5\\' exoribonuclease YhaM
528	WP_014613548.1	318	peptidylprolyl isomerase
529	WP_014613550.1	188	DUF3267 domain-containing protein
530	WP_014613551.1	176	MULTISPECIES: HTH-type transcriptional regulator Hpr
531	WP_014613552.1	118	YtxH domain-containing protein
532	WP_014613553.1	141	HIT family protein
533	WP_014613554.1	245	ABC transporter ATP-binding protein
534	WP_015729357.1	168	signal transduction protein TRAP
535	WP_014613558.1	344	uroporphyrinogen decarboxylase
536	WP_014613559.1	310	ferrochelatase
537	WP_015729355.1	184	alpha/beta hydrolase
538	WP_014613568.1	310	beta-channel forming cytolysin
539	WP_198461408.1	186	histidine phosphatase family protein
540	WP_014613572.1	92	MULTISPECIES: PTS sugar transporter subunit IIB
541	WP_014613573.1	155	PTS sugar transporter subunit IIA
542	WP_063284452.1	212	3-keto-L-gulonate-6-phosphate decarboxylase UlaD
543	WP_136083951.1	544	transcriptional antiterminator
544	WP_014613578.1	467	o-succinylbenzoate--CoA ligase
545	WP_065354710.1	328	o-succinylbenzoate synthase
546	WP_014613580.1	83	membrane protein insertion efficiency factor YidD
547	WP_014613581.1	156	nucleoside triphosphatase YtkD
548	WP_041613219.1	258	prolyl oligopeptidase family serine peptidase
549	WP_065354154.1	526	phosphoenolpyruvate carboxykinase (ATP)
550	WP_014613585.1	303	NERD domain-containing protein
551	WP_014613586.1	278	aldo/keto reductase
552	WP_014613587.1	115	fluoride efflux transporter CrcB
553	WP_014613589.1	100	hypothetical protein
554	WP_014613590.1	236	transaldolase
555	WP_063278602.1	149	hypothetical protein
556	WP_172426177.1	184	sigma-70 family RNA polymerase sigma factor
557	WP_014613594.1	74	MULTISPECIES: hypothetical protein
558	WP_014613595.1	287	N-acetylglucosaminidase
559	WP_063284446.1	522	FAD/NAD(P)-binding protein
560	WP_014613598.1	209	riboflavin synthase
561	WP_115895470.1	393	3,4-dihydroxy-2-butanone-4-phosphate synthase
562	WP_015729343.1	155	6,7-dimethyl-8-ribityllumazine synthase
563	WP_115895471.1	110	hypothetical protein
564	WP_014613604.1	274	alpha/beta hydrolase
565	WP_014613605.1	316	L-lactate dehydrogenase
566	WP_014613606.1	136	MarR family transcriptional regulator
567	WP_014613608.1	317	TIGR01212 family radical SAM protein
568	WP_198461446.1	804	leucine--tRNA ligase
569	WP_015729339.1	103	rhodanese-like domain-containing protein
570	WP_063278941.1	544	polysaccharide biosynthesis protein
571	WP_014613614.1	232	rRNA pseudouridine synthase
572	WP_014613615.1	132	YtxH domain-containing protein
573	WP_198461418.1	282	D-amino-acid transaminase
574	WP_063284440.1	217	tRNA (guanosine(46)-N7)-methyltransferase TrmB
575	WP_014613621.1	277	MBL fold metallo-hydrolase
576	WP_014613622.1	105	hypothetical protein
577	WP_014613624.1	102	MULTISPECIES: thioredoxin family protein
578	WP_014613625.1	288	DUF1444 domain-containing protein
579	WP_014613626.1	199	DUF4479 domain-containing protein
580	WP_014613628.1	437	UDP-N-acetylmuramate--L-alanine ligase
581	WP_014613629.1	202	DUF948 domain-containing protein
582	WP_014613631.1	363	bifunctional 3-deoxy-7-phosphoheptulonate synthase/chorismate mutase
583	WP_014613632.1	329	catabolite control protein A
584	WP_015729326.1	210	GNAT family N-acetyltransferase
585	WP_014613637.1	299	transglycosylase domain-containing protein
586	WP_020219647.1	420	tyrosine--tRNA ligase
587	WP_096536529.1	423	S1C family serine protease
588	WP_014613640.1	205	1-acyl-sn-glycerol-3-phosphate acyltransferase
589	WP_063278933.1	374	HAD hydrolase-like protein
590	WP_115807393.1	152	SACOL1771 family peroxiredoxin
591	WP_198461423.1	248	glycerophosphodiester phosphodiesterase
592	WP_101485142.1	317	ornithine cyclodeaminase
593	WP_014613648.1	247	MAP domain-containing protein
594	WP_014613653.1	83	hypothetical protein
595	WP_014613654.1	200	MULTISPECIES: 30S ribosomal protein S4
596	WP_063278930.1	151	GAF domain-containing protein
597	WP_014613659.1	257	TSUP family transporter
598	WP_037542820.1	330	signal peptide peptidase SppA
599	WP_037542822.1	194	RDD family protein
600	WP_014613662.1	164	thiol peroxidase
601	WP_110178812.1	315	class I SAM-dependent methyltransferase
602	WP_070407609.1	400	acetate kinase
603	WP_014613665.1	167	MULTISPECIES: universal stress protein
604	WP_014613666.1	373	alanine dehydrogenase
605	WP_065520466.1	351	Xaa-Pro peptidase family protein
606	WP_014613669.1	229	metal-dependent hydrolase
607	WP_014613670.1	137	universal stress protein
608	WP_014613671.1	431	CBS domain-containing protein
609	WP_198461425.1	310	bifunctional oligoribonuclease/PAP phosphatase NrnA
610	WP_063278926.1	1063	DNA polymerase III subunit alpha
611	WP_014613674.1	410	NAD-dependent malic enzyme 4
612	WP_096547995.1	314	acetyl-CoA carboxylase carboxyltransferase subunit alpha
613	WP_014613677.1	322	MULTISPECIES: 6-phosphofructokinase
614	WP_014613678.1	586	pyruvate kinase
615	WP_020220140.1	372	citrate synthase
616	WP_015729294.1	566	HAMP domain-containing sensor histidine kinase
617	WP_100007211.1	875	DNA polymerase I
618	WP_037542830.1	338	glyceraldehyde-3-phosphate dehydrogenase
619	WP_014613687.1	155	transcriptional regulator NrdR
620	WP_014613689.1	307	primosomal protein DnaI
621	WP_014613691.1	502	amino acid permease
622	WP_014613693.1	175	MULTISPECIES: translation initiation factor IF-3
623	WP_014613694.1	66	MULTISPECIES: 50S ribosomal protein L35
624	WP_014613695.1	118	50S ribosomal protein L20
625	WP_014613696.1	203	NUDIX domain-containing protein
626	WP_014613697.1	307	hypothetical protein
627	WP_065520469.1	420	ATP-dependent protease ATP-binding subunit ClpX
628	WP_014613700.1	198	ribosome biogenesis GTP-binding protein YihA/YsxC
629	WP_014613702.1	278	cytochrome c biogenesis protein CcsA
630	WP_168295334.1	428	glutamate-1-semialdehyde 2,1-aminomutase
631	WP_014613708.1	182	DNA-3-methyladenine glycosylase I
632	WP_014613709.1	876	valine--tRNA ligase
633	WP_015729277.1	422	bifunctional folylpolyglutamate synthase/dihydrofolate synthase
634	WP_169926729.1	238	prepilin peptidase
635	WP_014613714.1	102	MULTISPECIES: 50S ribosomal protein L21
636	WP_101485363.1	430	GTPase ObgE
637	WP_014613718.1	147	MULTISPECIES: ACT domain-containing protein
638	WP_172425799.1	327	Holliday junction branch migration DNA helicase RuvB
639	WP_014613722.1	379	MULTISPECIES: tRNA guanosine(34) transglycosylase Tgt
640	WP_014613723.1	87	preprotein translocase subunit YajC
641	WP_014613724.1	759	protein translocase subunit SecDF
642	WP_037544195.1	761	single-stranded-DNA-specific exonuclease RecJ
643	WP_198461427.1	150	D-tyrosyl-tRNA(Tyr) deacylase
644	WP_014613729.1	291	N-acetylmuramoyl-L-alanine amidase
645	WP_198461429.1	423	histidine--tRNA ligase
646	WP_014613731.1	588	aspartate--tRNA ligase
647	WP_014613732.1	255	tRNA threonylcarbamoyladenosine dehydratase
648	WP_014613733.1	423	replication-associated recombination protein A
649	WP_014613734.1	139	Rrf2 family transcriptional regulator
650	WP_020219746.1	276	aldo/keto reductase
651	WP_014613736.1	61	CsbD family protein
652	WP_014613737.1	338	LLM class flavin-dependent oxidoreductase
653	WP_014613738.1	381	cysteine desulfurase
654	WP_014613739.1	370	MULTISPECIES: tRNA 2-thiouridine(34) synthase MnmA
655	WP_014613741.1	799	ATP-dependent RecD-like DNA helicase
656	WP_065520479.1	876	alanine--tRNA ligase
657	WP_014613743.1	90	MULTISPECIES: IreB family regulatory phosphoprotein
658	WP_014613745.1	106	DUF1292 domain-containing protein
659	WP_014613748.1	309	U32 family peptidase
660	WP_063278917.1	421	U32 family peptidase
661	WP_014613750.1	207	MULTISPECIES: uridine kinase
662	WP_014613751.1	158	MULTISPECIES: transcription elongation factor GreA
663	WP_037542841.1	341	biotin-dependent carboxyltransferase family protein
664	WP_014613755.1	456	acetyl-CoA carboxylase biotin carboxylase subunit
665	WP_014613756.1	252	5-oxoprolinase subunit PxpA
666	WP_014613757.1	412	divalent metal cation transporter
667	WP_014613758.1	228	5\\'-methylthioadenosine/adenosylhomocysteine nucleosidase
668	WP_014613759.1	175	YqeG family HAD IIIA-type phosphatase
669	WP_015729259.1	270	shikimate dehydrogenase
670	WP_014613762.1	97	ribosome assembly RNA-binding protein YhbY
671	WP_014613764.1	194	bis(5\\'-nucleosyl)-tetraphosphatase (symmetrical) YqeK
672	WP_015729258.1	240	class I SAM-dependent methyltransferase
673	WP_110160328.1	153	ComE operon protein 2
674	WP_014613771.1	82	MULTISPECIES: 30S ribosomal protein S20
675	WP_037542851.1	329	heat-inducible transcriptional repressor HrcA
676	WP_100006538.1	213	nucleotide exchange factor GrpE
677	WP_015729251.1	377	molecular chaperone DnaJ
678	WP_014613778.1	310	50S ribosomal protein L11 methyltransferase
679	WP_014613779.1	250	16S rRNA (uracil(1498)-N(3))-methyltransferase
680	WP_198461431.1	449	tRNA (N(6)-L-threonylcarbamoyladenosine(37)-C(2))-methylthiotransferase MtaB
681	WP_002471046.1	58	MULTISPECIES: 30S ribosomal protein S21
682	WP_014613783.1	331	MULTISPECIES: flotillin-like protein FloA
683	WP_014613784.1	204	hypothetical protein
684	WP_014613787.1	115	diacylglycerol kinase family protein
685	WP_014613788.1	135	cytidine deaminase
686	WP_014613789.1	298	MULTISPECIES: GTPase Era
687	WP_015729246.1	256	DNA repair protein RecO
688	WP_198461433.1	464	glycine--tRNA ligase
689	WP_075773659.1	206	helix-turn-helix transcriptional regulator
690	WP_014613793.1	275	kinase/pyrophosphorylase
691	WP_014613795.1	369	RNA polymerase sigma factor RpoD
692	WP_037542856.1	225	tRNA (adenine(22)-N(1))-methyltransferase TrmK
693	WP_037542857.1	367	Nif3-like dinuclear metal center hexameric protein
694	WP_110178717.1	322	4-hydroxy-3-methylbut-2-enyl diphosphate reductase
695	WP_014613799.1	444	DEAD/DEAH box helicase
696	WP_015729240.1	297	deoxyribonuclease IV
697	WP_020219767.1	256	metal ABC transporter ATP-binding protein
698	WP_014613802.1	295	MULTISPECIES: metal ABC transporter permease
699	WP_014613803.1	135	transcriptional repressor
700	WP_172425798.1	365	MULTISPECIES: flavodoxin-dependent (E)-4-hydroxy-3-methylbut-2-enyl-diphosphate synthase
701	WP_014613806.1	199	superoxide dismutase
702	WP_063278771.1	679	penicillin-binding protein 2
703	WP_065520487.1	280	phosphate ABC transporter ATP-binding protein PstB
704	WP_014613812.1	216	phosphate signaling complex protein PhoU
705	WP_014613813.1	49	MULTISPECIES: 50S ribosomal protein L33
706	WP_198460957.1	479	rhomboid family intramembrane serine protease
707	WP_014613816.1	67	MULTISPECIES: DUF910 family protein
708	WP_198460966.1	328	ROK family glucokinase
709	WP_014613818.1	103	MTH1187 family thiamine-binding protein
710	WP_037542865.1	209	MBL fold metallo-hydrolase
711	WP_014613823.1	146	prepilin-type N-terminal cleavage/methylation domain-containing protein
712	WP_198461448.1	77	hypothetical protein
713	WP_157929428.1	139	prepilin-type N-terminal cleavage/methylation domain-containing protein
714	WP_014613826.1	175	shikimate kinase
715	WP_096538144.1	490	aminomethyl-transferring glycine dehydrogenase subunit GcvPB
716	WP_014613831.1	276	lipoate--protein ligase family protein
717	WP_014613832.1	74	membrane protein
718	WP_014613833.1	199	hypothetical protein
719	WP_096535711.1	356	aminopeptidase P family protein
720	WP_014613835.1	185	MULTISPECIES: elongation factor P
721	WP_014613838.1	124	Asp23/Gls24 family envelope stress response protein
722	WP_014613839.1	130	MULTISPECIES: transcription antitermination factor NusB
723	WP_014613840.1	448	exodeoxyribonuclease VII large subunit
724	WP_014613841.1	74	exodeoxyribonuclease VII small subunit
725	WP_041613228.1	293	polyprenyl synthetase family protein
726	WP_070407418.1	622	1-deoxy-D-xylulose-5-phosphate synthase
727	WP_014613844.1	150	MULTISPECIES: transcriptional regulator ArgR
728	WP_014613845.1	560	DNA repair protein RecN
729	WP_198460970.1	297	phosphate butyryltransferase
730	WP_126510943.1	472	dihydrolipoyl dehydrogenase
731	WP_198460974.1	424	2-oxo acid dehydrogenase subunit E2
732	WP_070407425.1	371	tripeptidase T
733	WP_198460976.1	467	NADP-dependent phosphogluconate dehydrogenase
734	WP_014613860.1	305	ribonuclease Z
735	WP_015729146.1	306	aldo/keto reductase
736	WP_014613864.1	180	NUDIX hydrolase
737	WP_014613865.1	151	transcriptional repressor
738	WP_014613866.1	295	site-specific tyrosine recombinase XerD
739	WP_096533738.1	168	DUF309 domain-containing protein
740	WP_065520493.1	242	segregation/condensation protein A
741	WP_063282605.1	248	rRNA pseudouridine synthase
742	WP_096547891.1	585	HAMP domain-containing protein
743	WP_014613874.1	181	ECF transporter S component
744	WP_014613875.1	82	MULTISPECIES: ferredoxin
745	WP_015729143.1	458	RecQ family ATP-dependent DNA helicase
746	WP_015729141.1	322	asparaginase
747	WP_099997444.1	219	(d)CMP kinase
748	WP_014613884.1	332	NAD(P)H-dependent glycerol-3-phosphate dehydrogenase
749	WP_014613885.1	90	HU family DNA-binding protein
750	WP_014613886.1	189	heptaprenyl diphosphate synthase component 1
751	WP_020219613.1	237	demethylmenaquinone methyltransferase
752	WP_014613888.1	318	polyprenyl synthetase family protein
753	WP_014613889.1	150	nucleoside-diphosphate kinase
754	WP_037544222.1	388	chorismate synthase
755	WP_065354221.1	429	3-phosphoshikimate 1-carboxyvinyltransferase
756	WP_014613893.1	413	hypothetical protein
757	WP_063278746.1	185	YpiB family protein
758	WP_198460979.1	197	DUF1405 domain-containing protein
759	WP_026066972.1	233	MULTISPECIES: zinc metallopeptidase
760	WP_015729135.1	374	N-acetyl-alpha-D-glucosaminyl L-malate synthase BshA
761	WP_063278744.1	900	ribonuclease H-like domain-containing protein
762	WP_110165533.1	430	asparagine--tRNA ligase
763	WP_014613904.1	224	endonuclease III
764	WP_020219609.1	111	hypothetical protein
765	WP_014613907.1	208	Holliday junction resolvase RecU
766	WP_063278740.1	185	DUF1273 domain-containing protein
767	WP_014613910.1	111	MULTISPECIES: cell division regulator GpsB
768	WP_063278738.1	305	EamA family transporter RarD
769	WP_020219606.1	132	ribonuclease HI family protein
770	WP_014613916.1	232	queuosine precursor transporter
771	WP_014613917.1	61	zinc-finger domain-containing protein
772	WP_070407439.1	146	BrxA/BrxB family bacilliredoxin
773	WP_014613920.1	317	thymidylate synthase
774	WP_014613922.1	284	DegV family protein
775	WP_015729123.1	174	peptide-methionine (S)-S-oxide reductase MsrA
776	WP_110168548.1	166	PTS glucose transporter subunit IIA
777	WP_014613926.1	73	YozE family protein
778	WP_081248043.1	509	S41 family peptidase
779	WP_020219604.1	171	GNAT family N-acetyltransferase
780	WP_198460985.1	207	phosphatase PAP2 family protein
781	WP_014613931.1	225	MULTISPECIES: response regulator transcription factor
782	WP_015729118.1	455	GHKL domain-containing protein
783	WP_015729116.1	425	dihydrolipoyllysine-residue succinyltransferase
784	WP_014613935.1	79	hypothetical protein
785	WP_014613937.1	67	MULTISPECIES: hypothetical protein
786	WP_096538231.1	629	VWA domain-containing protein
787	WP_015729113.1	448	branched-chain amino acid transport system II carrier protein
788	WP_037543062.1	388	toxic anion resistance protein
789	WP_014613943.1	90	acylphosphatase
790	WP_014613944.1	102	regulatory protein MsaA
791	WP_014613945.1	66	MULTISPECIES: cold shock protein CspA
792	WP_070407448.1	59	hypothetical protein
793	WP_015729108.1	421	diaminopimelate decarboxylase
794	WP_014613951.1	239	2,3,4,5-tetrahydropyridine-2,6-dicarboxylate N-acetyltransferase
795	WP_014613953.1	292	4-hydroxy-tetrahydrodipicolinate synthase
796	WP_014613954.1	328	aspartate-semialdehyde dehydrogenase
797	WP_014613955.1	536	MULTISPECIES: ATP-binding cassette domain-containing protein
798	WP_198460992.1	1248	carboxypeptidase regulatory-like domain-containing protein
799	WP_020219595.1	599	oligoendopeptidase F
800	WP_014613959.1	107	hypothetical protein
801	WP_014613960.1	419	aminoacyltransferase
802	WP_015729098.1	344	M42 family metallopeptidase
803	WP_037543074.1	363	prephenate dehydrogenase
804	WP_014613967.1	323	LCP family protein
805	WP_065520506.1	172	peptide-methionine (S)-S-oxide reductase MsrA
806	WP_014613969.1	839	bifunctional lysylphosphatidylglycerol flippase/synthetase MprF
807	WP_015729093.1	400	AI-2E family transporter
808	WP_198460994.1	679	glucose-specific PTS transporter subunit IIBC
809	WP_198460996.1	487	alanine:cation symporter family protein
810	WP_015729090.1	101	hypothetical protein
811	WP_015729089.1	154	acyl-CoA thioesterase
812	WP_014613979.1	901	aconitate hydratase AcnA
813	WP_014613981.1	119	large conductance mechanosensitive channel protein MscL
814	WP_014613985.1	155	DUF1453 family protein
815	WP_014613986.1	75	MULTISPECIES: YneF family protein
816	WP_014613989.1	77	hypothetical protein
817	WP_014613990.1	207	transcriptional repressor LexA
818	WP_014613992.1	325	GMP reductase
819	WP_014613993.1	89	MULTISPECIES: 30S ribosomal protein S14
820	WP_014613994.1	49	MULTISPECIES: 50S ribosomal protein L33
821	WP_014613995.1	483	amino acid permease
822	WP_014613996.1	104	hypothetical protein
823	WP_172635631.1	305	homoserine kinase
824	WP_014613999.1	354	threonine synthase
825	WP_014614004.1	120	MULTISPECIES: hypothetical protein
826	WP_198461001.1	289	hypothetical protein
827	WP_037543104.1	168	thermonuclease family protein
828	WP_014614007.1	65	hypothetical protein
829	WP_014614013.1	430	MFS transporter
830	WP_065354241.1	248	glycerophosphoryl diester phosphodiesterase
831	WP_020219866.1	446	type I glutamate--ammonia ligase
832	WP_198461005.1	122	MerR family transcriptional regulator
833	WP_198461007.1	415	methionine gamma-lyase family protein
834	WP_110144646.1	410	GTPase HflX
835	WP_198461009.1	157	glutathione peroxidase
836	WP_198461011.1	317	alpha/beta hydrolase
837	WP_014614028.1	68	RNA chaperone Hfq
838	WP_070407552.1	500	glycerol kinase GlpK
839	WP_014614031.1	271	aquaporin family protein
840	WP_014614033.1	177	glycerol-3-phosphate responsive antiterminator
841	WP_014614036.1	169	energy coupling factor transporter S component ThiW
842	WP_014614037.1	125	YlbF family regulator
843	WP_014614038.1	516	tRNA (N6-isopentenyl adenosine(37)-C2)-methylthiotransferase MiaB
844	WP_014614039.1	99	MTH1187 family thiamine-binding protein
845	WP_014614040.1	288	2-oxoacid:ferredoxin oxidoreductase subunit beta
846	WP_014614041.1	586	2-oxoacid:acceptor oxidoreductase subunit alpha
847	WP_014614042.1	264	TIGR00282 family metallophosphoesterase
848	WP_014614045.1	126	metalloregulator ArsR/SmtB family transcription factor
849	WP_014614046.1	72	hypothetical protein
850	WP_014614047.1	519	ribonuclease Y
851	WP_014614049.1	347	recombinase RecA
852	WP_015729058.1	391	CinA family nicotinamide mononucleotide deamidase-related protein
853	WP_014614051.1	194	MULTISPECIES: CDP-diacylglycerol--glycerol-3-phosphate 3-phosphatidyltransferase
854	WP_014614052.1	131	helix-turn-helix domain-containing protein
855	WP_014614062.1	89	MULTISPECIES: 30S ribosomal protein S15
856	WP_037543170.1	323	bifunctional riboflavin kinase/FAD synthetase
857	WP_100002667.1	79	hypothetical protein
858	WP_020219871.1	101	ribosomal L7Ae/L30e/S12e/Gadd45 family protein
859	WP_014614069.1	95	YlxR family protein
860	WP_014614071.1	155	MULTISPECIES: ribosome maturation factor RimP
861	WP_198461018.1	1435	PolC-type DNA polymerase III
862	WP_015729047.1	567	proline--tRNA ligase
863	WP_015729046.1	426	RIP metalloprotease RseP
864	WP_014614077.1	260	phosphatidate cytidylyltransferase
865	WP_015729044.1	253	isoprenyl transferase
866	WP_014614079.1	184	ribosome recycling factor
867	WP_014614081.1	292	MULTISPECIES: translation elongation factor Ts
868	WP_014614082.1	265	MULTISPECIES: 30S ribosomal protein S2
869	WP_014614083.1	257	GTP-sensing pleiotropic transcriptional regulator CodY
870	WP_014614085.1	180	ATP-dependent protease subunit HslV
871	WP_037543179.1	296	tyrosine recombinase XerC
872	WP_198461032.1	295	DNA-processing protein DprA
873	WP_014614090.1	301	succinate--CoA ligase subunit alpha
874	WP_198461034.1	388	ADP-forming succinate--CoA ligase subunit beta
875	WP_015729039.1	91	hypothetical protein
876	WP_198461038.1	290	ribosome biogenesis GTPase YlqF
877	WP_198461040.1	869	YfhO family protein
878	WP_063284334.1	210	hypothetical protein
879	WP_014614102.1	45	MULTISPECIES: beta-class phenol-soluble modulin
880	WP_014614103.1	116	MULTISPECIES: 50S ribosomal protein L19
881	WP_014614105.1	167	MULTISPECIES: ribosome maturation factor RimM
882	WP_014614106.1	91	MULTISPECIES: 30S ribosomal protein S16
883	WP_014614120.1	399	signal recognition particle-docking protein FtsY
884	WP_099987044.1	1190	chromosome segregation protein SMC
885	WP_014614123.1	77	acyl carrier protein
886	WP_015729017.1	328	phosphate acyltransferase PlsX
887	WP_014614128.1	681	ATP-dependent DNA helicase RecG
888	WP_198461450.1	289	L-serine ammonia-lyase, iron-sulfur-dependent, subunit alpha
889	WP_014614131.1	554	fatty acid kinase catalytic subunit FakA
890	WP_014614132.1	124	MULTISPECIES: Asp23/Gls24 family envelope stress response protein
891	WP_014614133.1	62	MULTISPECIES: 50S ribosomal protein L28
892	WP_014614135.1	216	ribulose-phosphate 3-epimerase
893	WP_014614136.1	291	ribosome small subunit-dependent GTPase A
894	WP_014614137.1	422	cytochrome P450
895	WP_014614138.1	668	Stk1 family PASTA domain-containing Ser/Thr kinase
896	WP_014614139.1	247	Stp1/IreP family PP2C-type Ser/Thr phosphatase
897	WP_014614140.1	364	23S rRNA (adenine(2503)-C(2))-methyltransferase RlmN
898	WP_014614143.1	161	peptide deformylase
899	WP_014614147.1	207	MULTISPECIES: guanylate kinase
900	WP_014614149.1	137	VOC family protein
901	WP_014614151.1	234	orotidine-5\\'-phosphate decarboxylase
902	WP_014614152.1	306	dihydroorotate dehydrogenase
903	WP_014614153.1	254	MULTISPECIES: dihydroorotate dehydrogenase electron transfer subunit
904	WP_014614154.1	1057	carbamoyl-phosphate synthase large subunit
905	WP_096548645.1	292	aspartate carbamoyltransferase catalytic subunit
906	WP_014614159.1	174	bifunctional pyr operon transcriptional regulator/uracil phosphoribosyltransferase PyrR
907	WP_014614160.1	305	RluA family pseudouridine synthase
908	WP_014614161.1	161	signal peptidase II
909	WP_110168527.1	256	RNA-binding protein
910	WP_014614167.1	149	YhcH/YjgK/YiaL family protein
911	WP_198461047.1	275	MurR/RpiR family transcriptional regulator
912	WP_014614172.1	134	D-ribose pyranase
913	WP_014614173.1	97	MULTISPECIES: YggT family protein
914	WP_014614174.1	186	cell division protein SepF
915	WP_014614175.1	224	YggS family pyridoxal phosphate-dependent enzyme
916	WP_096548635.1	270	peptidoglycan editing factor PgeF
917	WP_014614177.1	390	cell division protein FtsZ
918	WP_014614178.1	466	cell division protein FtsA
919	WP_130921585.1	296	FtsQ-type POTRA domain-containing protein
920	WP_014614180.1	449	UDP-N-acetylmuramoyl-L-alanine--D-glutamate ligase
921	WP_015728992.1	321	phospho-N-acetylmuramoyl-pentapeptide-transferase
922	WP_014614184.1	128	MULTISPECIES: cell division protein FtsL
923	WP_014614186.1	143	MULTISPECIES: division/cell wall cluster transcriptional repressor MraZ
924	WP_130921586.1	537	bacillithiol biosynthesis cysteine-adding enzyme BshC
925	WP_014614188.1	149	N-acetyltransferase
926	WP_015728988.1	228	YjjG family noncanonical pyrimidine nucleotidase
927	WP_014614190.1	43	MULTISPECIES: beta-class phenol-soluble modulin
928	WP_014614191.1	68	alpha-1/alpha-2 family phenol-soluble modulin
929	WP_063278836.1	434	TrkH family potassium uptake protein
930	WP_031253982.1	147	VOC family protein
931	WP_014614197.1	169	metallophosphoesterase
932	WP_115895481.1	265	glutamate racemase
933	WP_014614202.1	203	succinate dehydrogenase cytochrome b558 subunit
934	WP_198461051.1	595	excinuclease ABC subunit UvrC
935	WP_037543270.1	173	CvpA family protein
936	WP_014614208.1	88	cell division protein ZapA
937	WP_014614214.1	57	MULTISPECIES: 50S ribosomal protein L32
938	WP_014614215.1	179	DUF177 domain-containing protein
939	WP_037543279.1	378	nucleotidyltransferase
940	WP_014614217.1	163	pantetheine-phosphate adenylyltransferase
941	WP_014614218.1	183	MULTISPECIES: 16S rRNA (guanine(966)-N(2))-methyltransferase RsmD
942	WP_037543286.1	129	hypothetical protein
943	WP_014614220.1	81	MULTISPECIES: YlbG family protein
944	WP_105503289.1	310	glycerophosphodiester phosphodiesterase
945	WP_019165903.1	146	MULTISPECIES: YlbF family regulator
946	WP_014614223.1	356	hypothetical protein
947	WP_014614224.1	153	MULTISPECIES: DUF420 domain-containing protein
948	WP_014614225.1	303	heme o synthase
949	WP_015728962.1	304	heme A synthase
950	WP_014614229.1	410	FtsW/RodA/SpoVE family cell cycle protein
951	WP_014614230.1	91	MULTISPECIES: YlaN family protein
952	WP_014614231.1	160	hypothetical protein
953	WP_014614232.1	67	DUF2197 domain-containing protein
954	WP_063278778.1	375	NADH-dependent flavin oxidoreductase
955	WP_014614234.1	616	MULTISPECIES: translational GTPase TypA
956	WP_014614236.1	272	inositol monophosphatase family protein
957	WP_130922040.1	229	DUF4064 domain-containing protein
958	WP_130922037.1	366	ABC transporter ATP-binding protein
959	WP_014614248.1	325	alpha-ketoacid dehydrogenase subunit beta
960	WP_014614251.1	183	peptide deformylase
961	WP_014614252.1	90	hypothetical protein
962	WP_014614254.1	71	DNA-dependent RNA polymerase auxiliary subunit epsilon family protein
963	WP_014614255.1	559	ribonuclease J
964	WP_014614257.1	219	MULTISPECIES: TrkA family potassium uptake protein
965	WP_015728955.1	339	cytochrome d ubiquinol oxidase subunit II
966	WP_140232686.1	77	glutaredoxin family protein
967	WP_015728953.1	573	phosphoenolpyruvate--protein phosphotransferase
968	WP_014614262.1	88	phosphocarrier protein HPr
969	WP_198461060.1	389	class I SAM-dependent rRNA methyltransferase
970	WP_198461062.1	443	hypothetical protein
971	WP_014614266.1	43	MULTISPECIES: glycopeptide resistance-associated protein GraF
972	WP_014614267.1	191	ECF transporter S component
973	WP_015728949.1	467	energy-coupling factor ABC transporter ATP-binding protein
974	WP_198461064.1	263	energy-coupling factor transporter transmembrane protein EcfT
975	WP_063284641.1	492	bifunctional phosphoribosylaminoimidazolecarboxamide formyltransferase/IMP cyclohydrolase
976	WP_014614273.1	343	phosphoribosylformylglycinamidine cyclo-ligase
977	WP_198461066.1	729	phosphoribosylformylglycinamidine synthase subunit PurL
978	WP_014614277.1	86	MULTISPECIES: phosphoribosylformylglycinamidine synthase subunit PurS
979	WP_014614278.1	233	phosphoribosylaminoimidazolesuccinocarboxamide synthase
980	WP_014614282.1	381	nitric oxide dioxygenase
981	WP_014614283.1	111	DUF5011 domain-containing protein
982	WP_014614285.1	366	cytochrome aa3 quinol oxidase subunit II
983	WP_031253657.1	662	cytochrome aa3 quinol oxidase subunit I
984	WP_014614287.1	202	MULTISPECIES: cytochrome aa3 quinol oxidase subunit III
985	WP_014614288.1	96	MULTISPECIES: cytochrome aa3 quinol oxidase subunit IV
986	WP_015728940.1	443	glycosyltransferase
987	WP_014614299.1	271	hypothetical protein
988	WP_014614300.1	306	ABC transporter ATP-binding protein
989	WP_015728939.1	396	glycosyltransferase family 4 protein
990	WP_014614302.1	269	ABC transporter permease
991	WP_103263644.1	853	glycosyltransferase
992	WP_065354434.1	156	DUF2538 family protein
993	WP_096533227.1	142	GNAT family N-acetyltransferase
994	WP_198461077.1	1388	GW dipeptide domain-containing protein
995	WP_198461079.1	601	acyltransferase
996	WP_014614314.1	336	acyltransferase family protein
997	WP_014614315.1	386	aminotransferase class I/II-fold pyridoxal phosphate-dependent enzyme
998	WP_014614316.1	272	MULTISPECIES: 1,4-dihydroxy-2-naphthoyl-CoA synthase
999	WP_014614318.1	556	2-succinyl-5-enolpyruvyl-6-hydroxy-3-cyclohexene-1-carboxylic-acid synthase
1000	WP_081248062.1	254	iron export ABC transporter permease subunit FetB
1001	WP_014614322.1	216	ATP-binding cassette domain-containing protein
1002	WP_020220256.1	191	GNAT family N-acetyltransferase
1003	WP_000612779.1	136	MULTISPECIES: YolD-like family protein
1004	WP_014614327.1	200	CPBP family intramembrane metalloprotease
1005	WP_014614328.1	61	MULTISPECIES: DUF2187 family protein
1006	WP_063284628.1	330	lipoate--protein ligase
1007	WP_015728925.1	205	competence protein ComK
1008	WP_014614335.1	42	MULTISPECIES: teichoic acid D-Ala incorporation-associated protein DltX
1009	WP_015728921.1	484	D-alanine--poly(phosphoribitol) ligase subunit DltA
1010	WP_198461088.1	405	D-alanyl-lipoteichoic acid biosynthesis protein DltB
1011	WP_014614338.1	78	D-alanine--poly(phosphoribitol) ligase subunit DltC
1012	WP_037543467.1	452	TrkH family potassium uptake protein
1013	WP_172425808.1	269	TerC family protein
1014	WP_014614343.1	520	peptide chain release factor 3
1015	WP_014614344.1	79	YueH family protein
1016	WP_063284624.1	494	UDP-N-acetylmuramoyl-L-alanyl-D-glutamate--L-lysine ligase
1017	WP_063279084.1	391	diglucosyl diacylglycerol synthase
1018	WP_014614348.1	495	arylsulfatase
1019	WP_015728906.1	298	PTS sugar transporter subunit IIC
1020	WP_014614351.1	168	2\\'-5\\' RNA ligase family protein
1021	WP_014614352.1	244	esterase family protein
1022	WP_198461089.1	523	alanine:cation symporter family protein
1023	WP_014614354.1	365	MULTISPECIES: AI-2E family transporter
1024	WP_037543489.1	256	enoyl-ACP reductase FabI
1025	WP_172425807.1	461	magnesium transporter
1026	WP_096533220.1	284	RluA family pseudouridine synthase
1027	WP_014614362.1	269	MULTISPECIES: NAD kinase
1028	WP_070407527.1	115	hypothetical protein
1029	WP_037543496.1	193	CYTH domain-containing protein
1030	WP_015728888.1	123	truncated hemoglobin YjbI
1031	WP_014614367.1	262	protease adaptor protein YjbH
1032	WP_014614368.1	242	M48 family metalloprotease
1033	WP_014614370.1	321	competence protein CoiA
1034	WP_014614373.1	232	adaptor protein MecA
1035	WP_014614374.1	131	MULTISPECIES: transcriptional regulator SpxA
1036	WP_020220047.1	554	peptide ABC transporter substrate-binding protein
1037	WP_014614378.1	359	ABC transporter ATP-binding protein
1038	WP_020220060.1	353	ABC transporter permease
1039	WP_014614380.1	308	ABC transporter permease
1040	WP_014614383.1	313	ketoacyl-ACP synthase III
1041	WP_014614384.1	65	DUF2929 family protein
1042	WP_014614389.1	102	MULTISPECIES: metal-sulfur cluster assembly factor
1043	WP_014614391.1	441	CoA-disulfide reductase
1044	WP_014614394.1	301	fumarylacetoacetate hydrolase family protein
1045	WP_015728873.1	1214	helicase-exonuclease AddAB subunit AddA
1046	WP_014614397.1	192	signal peptidase I
1047	WP_172425806.1	172	signal peptidase I
1048	WP_014614399.1	443	MULTISPECIES: glucose-6-phosphate isomerase
1049	WP_014614401.1	463	argininosuccinate lyase
1050	WP_014614403.1	414	MULTISPECIES: Glu/Leu/Phe/Val dehydrogenase
1051	WP_131091466.1	399	ornithine--oxo-acid transaminase
1052	WP_169926726.1	128	MULTISPECIES: S1 RNA-binding domain-containing protein
1053	WP_037543527.1	101	hypothetical protein
1054	WP_014614408.1	66	MULTISPECIES: cold-shock protein
1055	WP_014614409.1	88	zinc ribbon domain-containing protein
1056	WP_015728866.1	86	MULTISPECIES: DUF1871 family protein
1057	WP_198461094.1	197	peptidylprolyl isomerase
1058	WP_014614413.1	126	kinase
1059	WP_014614414.1	805	Na+/H+ antiporter subunit A
1060	WP_014614415.1	148	Na(+)/H(+) antiporter subunit B
1061	WP_014614416.1	115	MULTISPECIES: Na+/H+ antiporter Mnh1 subunit C
1062	WP_014614417.1	499	Na+/H+ antiporter subunit D
1063	WP_014614418.1	159	Na+/H+ antiporter subunit E
1064	WP_014614419.1	97	MULTISPECIES: Na(+)/H(+) antiporter subunit F1
1065	WP_015728863.1	125	PaaI family thioesterase
1066	WP_015728862.1	437	Na+/H+ antiporter family protein
1067	WP_014614426.1	78	YuzB family protein
1068	WP_015728861.1	354	NAD(P)/FAD-dependent oxidoreductase
1069	WP_014614428.1	112	YuzD family protein
1070	WP_014614429.1	80	MULTISPECIES: NifU family protein
1071	WP_014614430.1	321	D-glycerate dehydrogenase
1072	WP_037543552.1	261	TIGR01457 family HAD-type hydrolase
1073	WP_031253621.1	143	DUF86 domain-containing protein
1074	WP_015728858.1	88	DUF3055 domain-containing protein
1075	WP_014614434.1	121	MULTISPECIES: DUF1027 domain-containing protein
1076	WP_041613273.1	276	sulfite exporter TauE/SafE family protein
1077	WP_014614438.1	282	DUF72 domain-containing protein
1078	WP_014614439.1	235	alpha/beta hydrolase
1079	WP_014614443.1	465	Fe-S cluster assembly protein SufB
1080	WP_014614444.1	149	SUF system NifU family Fe-S cluster assembly protein
1081	WP_014614445.1	413	MULTISPECIES: cysteine desulfurase
1082	WP_014614447.1	256	MULTISPECIES: Fe-S cluster assembly ATPase SufC
1083	WP_015728788.1	286	DUF368 domain-containing protein
1084	WP_101431689.1	334	D-2-hydroxyacid dehydrogenase
1085	WP_031253630.1	139	MULTISPECIES: Ohr family peroxiredoxin
1086	WP_014614464.1	123	DUF1722 domain-containing protein
1087	WP_014614465.1	407	serine hydrolase
1088	WP_065354460.1	264	exotoxin
1089	WP_014614474.1	154	MULTISPECIES: SsrA-binding protein SmpB
1090	WP_014614476.1	246	carboxylesterase
1091	WP_014614477.1	77	MULTISPECIES: preprotein translocase subunit SecG
1092	WP_014614478.1	155	hypothetical protein
1093	WP_014614480.1	505	2,3-bisphosphoglycerate-independent phosphoglycerate mutase
1094	WP_104052054.1	345	hypothetical protein
1095	WP_014614488.1	165	GNAT family N-acetyltransferase
1096	WP_014614489.1	195	MULTISPECIES: ATP-dependent Clp endopeptidase proteolytic subunit ClpP
1097	WP_014614491.1	314	MULTISPECIES: DNA-binding protein WhiA
1098	WP_198461100.1	331	YvcK family protein
1099	WP_014614494.1	310	MULTISPECIES: thioredoxin-disulfide reductase
1100	WP_015728761.1	479	tetratricopeptide repeat protein
1101	WP_014614496.1	161	acyltransferase
1102	WP_014614497.1	278	prolipoprotein diacylglyceryl transferase
1103	WP_063278549.1	313	HPr(Ser) kinase/phosphatase
1104	WP_014614499.1	116	hypothetical protein
1105	WP_014614501.1	660	MULTISPECIES: excinuclease ABC subunit UvrB
1106	WP_031253646.1	81	MULTISPECIES: CsbA family protein
1107	WP_014614503.1	213	MULTISPECIES: HD domain-containing protein
1108	WP_096533149.1	367	peptide chain release factor 2
1109	WP_014614506.1	186	MULTISPECIES: ribosome-associated translation inhibitor RaiA
1110	WP_014614507.1	222	ComF family protein
1111	WP_148850582.1	428	DEAD/DEAH box helicase family protein
1112	WP_031253649.1	294	fatty acid kinase binding subunit FakB1
1113	WP_037543770.1	352	undecaprenyl/decaprenyl-phosphate alpha-N-acetylglucosaminyl 1-phosphate transferase
1114	WP_014614512.1	356	GGDEF domain-containing protein
1115	WP_014614513.1	253	threonine/serine exporter family protein
1116	WP_014614514.1	167	threonine/serine exporter family protein
1117	WP_015728755.1	407	peptidase T
1118	WP_014614517.1	106	bacillithiol system redox-active protein YtxJ
1119	WP_014614518.1	297	EMYY motif lipoprotein
1120	WP_014614519.1	172	GrpB family protein
1121	WP_026067039.1	306	MULTISPECIES: UDP-N-acetylmuramate dehydrogenase
1122	WP_014614521.1	104	hypothetical protein
1123	WP_014614522.1	320	class 1b ribonucleoside-diphosphate reductase subunit beta
1124	WP_014614523.1	701	class 1b ribonucleoside-diphosphate reductase subunit alpha
1125	WP_014614524.1	132	class Ib ribonucleoside-diphosphate reductase assembly flavoprotein NrdI
1126	WP_015728751.1	166	preQ(1) synthase
1127	WP_198461102.1	413	MFS transporter
1128	WP_014614532.1	501	peptide MFS transporter
1129	WP_014614534.1	310	diacylglycerol kinase family lipid kinase
1130	WP_100006800.1	178	5\\'(3\\')-deoxyribonucleotidase
1131	WP_063279021.1	349	histidinol-phosphate transaminase
1132	WP_198461104.1	505	ABC transporter permease/substrate-binding protein
1133	WP_014614538.1	319	ABC transporter ATP-binding protein
1134	WP_065520664.1	593	DNA helicase RecQ
1135	WP_015728743.1	625	ABC-F family ATP-binding cassette domain-containing protein
1136	WP_037543783.1	645	polyglycerol-phosphate lipoteichoic acid synthase LtaS
1137	WP_014614543.1	334	biotin-dependent carboxyltransferase family protein
1138	WP_037543786.1	227	allophanate hydrolase subunit 1
1139	WP_014614545.1	69	hypothetical protein
1140	WP_198461113.1	204	aminotransferase class IV
1141	WP_037543791.1	382	anthranilate synthase component I family protein
1142	WP_014614547.1	197	aminodeoxychorismate/anthranilate synthase component II
1143	WP_014614548.1	222	7-cyano-7-deazaguanine synthase QueC
1144	WP_063284910.1	143	6-carboxytetrahydropterin synthase QueD
1145	WP_014614550.1	237	7-carboxy-7-deazaguanine synthase QueE
1146	WP_037543793.1	199	hypothetical protein
1147	WP_014614552.1	84	MULTISPECIES: GlsB/YeaQ/YmgE family stress response membrane protein
1148	WP_014614554.1	451	hemolysin family protein
1149	WP_101431219.1	250	DeoR/GlpR family DNA-binding transcription regulator
1150	WP_014614559.1	67	hypothetical protein
1151	WP_136084069.1	58	VraH family protein
1152	WP_037543803.1	388	multidrug efflux MFS transporter NorA
1153	WP_020219822.1	205	DUF1361 domain-containing protein
1154	WP_014614566.1	236	CPBP family intramembrane metalloprotease
1155	WP_014614567.1	312	malate dehydrogenase
1156	WP_114281535.1	374	AAA family ATPase
1157	WP_014614570.1	93	hypothetical protein
1158	WP_099991853.1	302	aldo/keto reductase
1159	WP_014614573.1	145	MULTISPECIES: MarR family transcriptional regulator
1160	WP_096533139.1	545	ABC transporter ATP-binding protein/permease
1161	WP_015728718.1	284	undecaprenyl-diphosphate phosphatase
1162	WP_096535854.1	329	hypothetical protein
1163	WP_014614578.1	148	YaiI/YqxD family protein
1164	WP_031253776.1	188	TIGR00730 family Rossman fold protein
1165	WP_014614580.1	182	GNAT family N-acetyltransferase
1166	WP_014614581.1	99	hypothetical protein
1167	WP_037543809.1	111	hypothetical protein
1168	WP_014614583.1	151	GNAT family N-acetyltransferase
1169	WP_014614584.1	227	MULTISPECIES: DUF1129 family protein
1170	WP_014614587.1	289	MULTISPECIES: LysR family transcriptional regulator
1171	WP_014614588.1	198	DUF402 domain-containing protein
1172	WP_015728712.1	159	cupin domain-containing protein
1173	WP_014614590.1	238	YebC/PmpR family DNA-binding transcriptional regulator
1174	WP_014614591.1	334	ThiF family adenylyltransferase
1175	WP_063278884.1	206	Bax inhibitor-1 family protein
1176	WP_014614596.1	275	LysM peptidoglycan-binding domain-containing protein
1177	WP_014614598.1	205	MULTISPECIES: DUF47 domain-containing protein
1178	WP_127505238.1	340	sensor histidine kinase
1179	WP_014614603.1	306	NAD(P)H-binding protein
1180	WP_020220153.1	173	GNAT family N-acetyltransferase
1181	WP_198461128.1	341	alpha/beta hydrolase
1182	WP_020220154.1	355	MULTISPECIES: membrane protein
1183	WP_014614608.1	165	hypothetical protein
1184	WP_014614609.1	338	iron ABC transporter permease
1185	WP_014614612.1	277	YitT family protein
1186	WP_014614613.1	408	nucleoside permease
1187	WP_014614614.1	78	ferrous iron transport protein A
1188	WP_014614617.1	584	ABC transporter ATP-binding protein/permease
1189	WP_015728702.1	425	penicillin-binding protein PBP4
1190	WP_014614622.1	132	MULTISPECIES: glycerol-3-phosphate cytidylyltransferase
1191	WP_014614624.1	267	ABC transporter permease
1192	WP_014614625.1	264	teichoic acids export ABC transporter ATP-binding subunit TagH
1193	WP_070407479.1	273	WecB/TagA/CpsF family glycosyltransferase
1194	WP_037543834.1	247	M50 family metallopeptidase
1195	WP_015728696.1	254	bifunctional transcriptional regulator/O-phospho-L-serine synthase SbnI
1196	WP_015728690.1	325	2,3-diaminopropionate biosynthesis protein SbnA
1197	WP_015728689.1	327	iron-siderophore ABC transporter substrate-binding protein
1198	WP_015728688.1	331	iron ABC transporter permease
1199	WP_020220035.1	215	metal-dependent transcriptional regulator
1200	WP_014614642.1	258	metal ABC transporter ATP-binding protein
1201	WP_014614645.1	148	Na+/H+ antiporter subunit G
1202	WP_014614646.1	97	cation:proton antiporter
1203	WP_014614649.1	114	Na+/H+ antiporter Mnh2 subunit C
1204	WP_096533128.1	796	DUF4040 family protein
1205	WP_014614653.1	67	DUF1659 domain-containing protein
1206	WP_014614654.1	71	DUF2922 domain-containing protein
1207	WP_015728682.1	89	hypothetical protein
1208	WP_014614657.1	123	MULTISPECIES: global transcriptional regulator SarA
1209	WP_014614658.1	238	hypothetical protein
1210	WP_014614659.1	167	hypothetical protein
1211	WP_099997479.1	266	alpha/beta hydrolase
1212	WP_037543855.1	316	iron ABC transporter permease
1213	WP_172635616.1	64	twin-arginine translocase TatA/TatE family subunit
1214	WP_063278860.1	552	arginine--tRNA ligase
1215	WP_110168712.1	136	DUF1934 family protein
1216	WP_015728676.1	432	HD domain-containing protein
1217	WP_014614670.1	159	GNAT family N-acetyltransferase
1218	WP_014614671.1	111	MULTISPECIES: DUF1450 domain-containing protein
1219	WP_198461140.1	235	serine protease
1220	WP_014614683.1	153	threonine/serine exporter family protein
1221	WP_015728662.1	251	heme-dependent peroxidase
1222	WP_014614688.1	329	phosphate acetyltransferase
1223	WP_014614689.1	278	lipoate--protein ligase family protein
1224	WP_020220354.1	134	arsenate reductase (thioredoxin)
1225	WP_015728657.1	429	arsenite efflux transporter membrane subunit ArsB
1226	WP_014614696.1	106	metalloregulator ArsR/SmtB family transcription factor
1227	WP_020220353.1	215	HlyD family efflux transporter periplasmic adaptor subunit
1228	WP_014614699.1	187	TetR/AcrR family transcriptional regulator
1229	WP_110159343.1	187	GNAT family N-acetyltransferase
1230	WP_015728652.1	483	APC family permease
1231	WP_014614702.1	120	MULTISPECIES: DUF423 domain-containing protein
1232	WP_014614704.1	222	uracil-DNA glycosylase
1233	WP_014614705.1	276	bifunctional hydroxymethylpyrimidine kinase/phosphomethylpyrimidine kinase
1234	WP_014614706.1	85	hypothetical protein
1235	WP_096536634.1	123	hypothetical protein
1236	WP_101457671.1	449	AMP-binding protein
1237	WP_015728643.1	228	2,3-diphosphoglycerate-dependent phosphoglycerate mutase
1238	WP_198461142.1	285	oxidoreductase
1239	WP_198461146.1	227	flavin reductase family protein
1240	WP_014614721.1	182	6-phospho-3-hexuloisomerase
1241	WP_014614722.1	212	MULTISPECIES: 3-hexulose-6-phosphate synthase
1242	WP_014614724.1	224	N-acetylmannosamine-6-phosphate 2-epimerase
1243	WP_014614725.1	512	PTS transporter subunit EIIC
1244	WP_070407650.1	279	MurR/RpiR family transcriptional regulator
1245	WP_014614727.1	119	YojF family protein
1246	WP_031253845.1	225	bacillithiol biosynthesis deacetylase BshB2
1247	WP_014614729.1	292	GTP cyclohydrolase FolE2
1248	WP_014614732.1	288	Cof-type HAD-IIB family hydrolase
1249	WP_014614734.1	207	deoxynucleoside kinase
1250	WP_015728623.1	221	deoxynucleoside kinase
1251	WP_103263610.1	232	HAD family hydrolase
1252	WP_014614738.1	360	branched-chain amino acid aminotransferase
1253	WP_031253851.1	396	glycine C-acetyltransferase
1254	WP_014614742.1	395	amidohydrolase
1255	WP_014614743.1	234	acetolactate decarboxylase
1256	WP_014614744.1	395	MULTISPECIES: elongation factor Tu
1257	WP_014614746.1	156	MULTISPECIES: 30S ribosomal protein S7
1258	WP_014614747.1	137	MULTISPECIES: 30S ribosomal protein S12
1259	WP_014614748.1	84	ribosomal L7Ae/L30e/S12e/Gadd45 family protein
1260	WP_014614749.1	1206	DNA-directed RNA polymerase subunit beta\\'
1261	WP_014614750.1	1184	DNA-directed RNA polymerase subunit beta
1262	WP_014614753.1	166	50S ribosomal protein L10
1263	WP_014614754.1	231	MULTISPECIES: 50S ribosomal protein L1
1264	WP_014614756.1	182	MULTISPECIES: transcription termination/antitermination protein NusG
1265	WP_014614757.1	59	MULTISPECIES: preprotein translocase subunit SecE
1266	WP_019166678.1	47	MULTISPECIES: 50S ribosomal protein L33
1267	WP_198461166.1	190	sigma-70 family RNA polymerase sigma factor
1268	WP_031253855.1	174	NYN domain-containing protein
1269	WP_014614762.1	133	Mini-ribonuclease 3
1270	WP_014614766.1	159	2-C-methyl-D-erythritol 2,4-cyclodiphosphate synthase
1271	WP_014614767.1	232	2-C-methyl-D-erythritol 4-phosphate cytidylyltransferase
1272	WP_014614768.1	353	PIN/TRAM domain-containing protein
1273	WP_198461176.1	456	DNA repair protein RadA
1274	WP_015728605.1	248	ABC transporter permease
1275	WP_015728604.1	320	hypothetical protein
1276	WP_037543946.1	270	SagB family peptide dehydrogenase
1277	WP_014614774.1	406	YcaO-like family protein
1278	WP_037543948.1	283	hypothetical protein
1279	WP_015728601.1	334	protein arginine kinase
1280	WP_014614778.1	176	MULTISPECIES: UvrB/UvrC motif-containing protein
1281	WP_014614780.1	401	pyrimidine nucleoside transporter NupC
1282	WP_014614783.1	185	pyridoxal 5\\'-phosphate synthase glutaminase subunit PdxT
1283	WP_014614784.1	295	MULTISPECIES: pyridoxal 5\\'-phosphate synthase lyase subunit PdxS
1284	WP_065354625.1	469	PLP-dependent aminotransferase family protein
1285	WP_014614787.1	495	lysine--tRNA ligase
1286	WP_101431400.1	263	dihydropteroate synthase
1287	WP_014614792.1	309	cysteine synthase A
1288	WP_014614793.1	294	Hsp33 family molecular chaperone HslO
1289	WP_014614795.1	179	hypoxanthine phosphoribosyltransferase
1290	WP_131087587.1	429	tRNA lysidine(34) synthetase TilS
1291	WP_014614797.1	125	MULTISPECIES: RNA-binding protein S1
1292	WP_014614798.1	129	septum formation initiator family protein
1293	WP_014614799.1	85	MULTISPECIES: RNA-binding S4 domain-containing protein
1294	WP_014614800.1	394	nucleotide pyrophosphohydrolase
1295	WP_198461184.1	510	polysaccharide biosynthesis C-terminal domain-containing protein
1296	WP_187536053.1	1170	transcription-repair coupling factor
1297	WP_014614804.1	216	50S ribosomal protein L25/general stress protein Ctc
1298	WP_063284992.1	454	bifunctional UDP-N-acetylglucosamine diphosphorylase/glucosamine-1-phosphate N-acetyltransferase GlmU
1299	WP_014614807.1	104	MULTISPECIES: septation regulator SpoVG
1300	WP_014614808.1	126	MULTISPECIES: RidA family protein
1301	WP_014614809.1	273	pur operon repressor
1302	WP_014614811.1	88	MULTISPECIES: Veg family protein
1303	WP_014614812.1	296	16S rRNA (adenine(1518)-N(6)/adenine(1519)-N(6))-dimethyltransferase RsmA
1304	WP_014614813.1	179	MULTISPECIES: ribonuclease M5
1305	WP_015728591.1	255	TatD family hydrolase
1306	WP_110161071.1	657	methionine--tRNA ligase
1307	WP_063279134.1	82	GIY-YIG nuclease family protein
1308	WP_014614818.1	241	tRNA1(Val) (adenine(37)-N6)-methyltransferase
1309	WP_015728589.1	121	DNA replication initiation control protein YabA
1310	WP_037543979.1	310	DNA polymerase III subunit delta\\'
1311	WP_014614822.1	109	MULTISPECIES: cyclic-di-AMP receptor
1312	WP_014614823.1	205	dTMP kinase
1313	WP_130921769.1	198	recombination mediator RecR
1314	WP_103263483.1	567	DNA polymerase III subunit gamma/tau
1315	WP_014614829.1	177	N-acetyltransferase
1316	WP_015728585.1	244	trehalose operon repressor
1317	WP_014614832.1	478	PTS system trehalose-specific EIIBC component
1318	WP_110161217.1	1501	glutamate synthase large subunit
1319	WP_198461190.1	369	YibE/F family protein
1320	WP_198461192.1	171	hypothetical protein
1321	WP_014614841.1	335	LysM peptidoglycan-binding domain-containing protein
1322	WP_014614844.1	380	bifunctional cystathionine gamma-lyase/homocysteine desulfhydrase
1323	WP_015728566.1	442	sodium-dependent transporter
1324	WP_014614849.1	62	MULTISPECIES: hypothetical protein
1325	WP_014614850.1	229	response regulator transcription factor
1326	WP_063279047.1	674	potassium-transporting ATPase subunit KdpB
1327	WP_198461196.1	186	K(+)-transporting ATPase subunit C
1328	WP_130921773.1	271	kinase/pyrophosphorylase
1329	WP_130921774.1	874	pyruvate, phosphate dikinase
1330	WP_130921776.1	234	exotoxin
1331	WP_014614860.1	127	aspartate 1-decarboxylase
1332	WP_198458538.1	286	pantoate--beta-alanine ligase
1333	WP_014614862.1	270	3-methyl-2-oxobutanoate hydroxymethyltransferase
1334	WP_014614863.1	286	oxidoreductase
1335	WP_014614864.1	441	6-phospho-alpha-glucosidase
1336	WP_014614866.1	251	MurR/RpiR family transcriptional regulator
1337	WP_014614867.1	186	hypothetical protein
1338	WP_014614868.1	449	persulfide dioxygenase-sulfurtransferase CstB
1339	WP_014614869.1	358	DsrE/DsrF/DrsH-like family protein
1340	WP_014614871.1	249	sulfite exporter TauE/SafE family protein
1341	WP_014614872.1	390	MFS transporter
1342	WP_014614873.1	142	antibiotic biosynthesis monooxygenase
1343	WP_014614875.1	396	MFS transporter
1344	WP_014614877.1	272	ABC transporter ATP-binding protein
1345	WP_063284556.1	287	ABC transporter permease subunit
1346	WP_015728548.1	310	ABC transporter permease
1347	WP_198461462.1	532	nickel ABC transporter substrate-binding protein
1348	WP_115807386.1	431	staphylopine biosynthesis dehydrogenase
1349	WP_014614884.1	240	hypothetical protein
1350	WP_014614886.1	461	APC family permease
1351	WP_110160373.1	276	thermonuclease family protein
1352	WP_014614896.1	513	glutamine-hydrolyzing GMP synthase
1353	WP_014614900.1	140	general stress protein
1354	WP_014614902.1	199	MULTISPECIES: hypothetical protein
1355	WP_015728530.1	214	ATP-binding cassette domain-containing protein
1356	WP_014614906.1	109	YxeA family protein
1357	WP_015728527.1	251	oxygen-insensitive NADPH nitroreductase
1358	WP_015728526.1	507	alkyl hydroperoxide reductase subunit F
1359	WP_187525889.1	313	DUF1002 domain-containing protein
1360	WP_198461227.1	341	methionine ABC transporter ATP-binding protein
1361	WP_014614916.1	279	dipeptide ABC transporter glycylmethionine-binding lipoprotein
1362	WP_096533328.1	331	adenosine deaminase
1363	WP_096533761.1	663	catalase
1364	WP_014614919.1	80	MULTISPECIES: 30S ribosomal protein S18
1365	WP_014614920.1	168	MULTISPECIES: single-stranded DNA-binding protein
1366	WP_014614921.1	98	MULTISPECIES: 30S ribosomal protein S6
1367	WP_198461229.1	496	B domain-containing protein
1368	WP_015728517.1	269	ABC transporter permease subunit
1369	WP_198458546.1	311	ABC transporter ATP-binding protein
1370	WP_014614931.1	73	MULTISPECIES: DUF951 domain-containing protein
1371	WP_014614932.1	296	mechanosensitive ion channel family protein
1372	WP_065354687.1	274	ParB/RepB/Spo0J family partition protein
1373	WP_099986589.1	391	aminotransferase class I/II-fold pyridoxal phosphate-dependent enzyme
1374	WP_014614938.1	277	urease accessory protein UreD
1375	WP_014614940.1	230	urease accessory protein UreF
1376	WP_096548391.1	151	urease accessory protein UreE
1377	WP_014614942.1	305	hypothetical protein
1378	WP_014614944.1	141	MarR family transcriptional regulator
1379	WP_014614945.1	320	ring-cleaving dioxygenase
1380	WP_014614946.1	205	flavin reductase family protein
1381	WP_014614952.1	283	ParB/RepB/Spo0J family partition protein
1382	WP_100002420.1	239	16S rRNA (guanine(527)-N(7))-methyltransferase RsmG
1383	WP_015728502.1	624	tRNA uridine-5-carboxymethylaminomethyl(34) synthesis enzyme MnmG
1384	WP_070407305.1	473	MULTISPECIES: tRNA uridine-5-carboxymethylaminomethyl(34) synthesis GTPase MnmE
1385	WP_015728500.1	115	MULTISPECIES: ribonuclease P protein component
1386	WP_000240855.1	45	MULTISPECIES: 50S ribosomal protein L34
