# Supplementary material for: Multi-epitope chimeric vaccine designing and novel drug targets prioritization against multi-drug resistant Staphylococcus pseudintermedius
Source: Front Microbiol. 2022 Aug 4;13:971263. doi: 10.3389/fmicb.2022.971263 (PMC9386485; doi:10.3389/fmicb.2022.971263)
Supplement: Supplementary file 2 [file Table_2.xlsx]

## Sheet: MHC-I
	Table S2. Top ten non-overlapping predicted MHC-I interacting epitopes for the two potential vaccine candidate proteins.
Protein ID	S/No.	Epitopes	start	end	MHC-I alleles	Predicted score	Percentile rank	Protein ID	S/No.	Epitopes	start	end	MHC-I alleles	Predicted score	Percentile rank
	1	AAYPVLYQV	60	68	HLA-A*02:06	0.980247	0.01		1	EIPKINNEY	4	12	HLA-A*26:01	0.950215	0.01
					HLA-C*15:02	0.942732	0.01						HLA-A*25:01	0.863644	0.02
					HLA-C*12:03	0.87624	0.01						HLA-B*15:02	0.718951	0.09
WP 014613729.1					HLA-A*02:01	0.880459	0.04	WP 130921585.1	2	SSDDAETRL	85	93	HLA-C*05:01	0.987192	0.01
					HLA-A*68:02	0.826291	0.04						HLA-C*08:02	0.976357	0.01
					HLA-A*02:03	0.817627	0.05						HLA-C*04:01	0.478624	0.07
					HLA-C*06:02	0.517998	0.05		3	TIIAITTEK	120	128	HLA-A*11:01	0.921783	0.01
					HLA-B*51:01	0.723953	0.06						HLA-A*68:01	0.946327	0.04
					HLA-C*03:03	0.393521	0.17						HLA-A*03:01	0.793363	0.09
					HLA-A*32:01	0.355187	0.19		4	YYPSMSQAL	219	227	HLA-C*14:02	0.984337	0.01
	2	KRIHPQRFY	11	19	HLA-C*07:01	0.595798	0.01						HLA-C*07:02	0.763104	0.01
					HLA-C*06:02	0.575993	0.03						HLA-A*24:02	0.812819	0.05
					HLA-B*27:05	0.899589	0.04						HLA-C*04:01	0.49443	0.07
					HLA-C*07:02	0.521078	0.04						HLA-A*23:01	0.649891	0.1
					HLA-A*30:02	0.517219	0.16						HLA-C*07:01	0.169105	0.1
	3	QTLNASIQK	219	227	HLA-A*11:01	0.953165	0.01						HLA-E*01:03	0.113157	0.17
					HLA-A*03:01	0.751475	0.13						HLA-E*01:01	0.113157	0.17
					HLA-A*30:01	0.458555	0.17						HLA-C*06:02	0.264813	0.2
	4	RQTEMPAVL	245	253	HLA-B*48:01	0.914262	0.01		5	FMRDGIEVV	199	207	HLA-A*02:03	0.947706	0.02
					HLA-E*01:03	0.242531	0.04						HLA-A*02:01	0.798076	0.08
					HLA-E*01:01	0.242531	0.04						HLA-A*02:06	0.737826	0.1
					HLA-B*39:01	0.573754	0.12						HLA-C*12:03	0.302446	0.17
					HLA-B*38:01	0.514486	0.15						HLA-B*46:01	0.434976	0.19
	5	AIVDGLESY	280	288	HLA-B*15:01	0.914158	0.02		6	SADIKGNHY	55	63	HLA-A*01:01	0.944314	0.02
					HLA-B*46:01	0.816423	0.02						HLA-C*05:01	0.575994	0.17
					HLA-B*15:02	0.838128	0.04						HLA-C*08:02	0.516638	0.18
					HLA-A*26:01	0.775956	0.05						HLA-B*15:02	0.559144	0.19
					HLA-A*25:01	0.568273	0.07		7	VLKDYKQEV	140	148	HLA-A*02:03	0.927406	0.03
					HLA-A*30:02	0.647241	0.08						HLA-A*02:01	0.62899	0.18
					HLA-A*29:02	0.667044	0.12		8	AQISEIVSA	179	187	HLA-A*02:06	0.904152	0.04
					HLA-B*35:01	0.560019	0.19						HLA-A*02:03	0.625514	0.14
	6	KQKGWIAGW	92	100	HLA-A*32:01	0.766502	0.02		9	AKDDLQKAL	278	286	HLA-B*48:01	0.302223	0.1
					HLA-A*31:01	0.909585	0.02						HLA-B*39:01	0.565319	0.13
					HLA-A*30:01	0.595859	0.08		10	RVQRMIVGI	26	34	HLA-A*32:01	0.456297	0.13
	7	NANGATVYW	201	209	HLA-B*53:01	0.92251	0.02
					HLA-B*58:01	0.912673	0.06
					HLA-A*25:01	0.572224	0.07
					HLA-B*58:02	0.124444	0.11
					HLA-B*57:01	0.8657	0.15
	8	YVKLKDRNL	176	184	HLA-B*08:01	0.88272	0.02
	9	KTLEKDITL	142	150	HLA-E*01:03	0.256744	0.03
					HLA-E*01:01	0.256744	0.03
					HLA-C*15:02	0.731982	0.04
					HLA-A*32:01	0.699292	0.04
					HLA-A*02:06	0.764863	0.09
					HLA-B*58:02	0.116095	0.12
					HLA-B*48:01	0.213416	0.17
	10	IALVGILVV	25	33	HLA-B*51:01	0.594475	0.13

## Sheet: MHC-II
	Table S2. Top ten non-overlapping predicted MHC-II interacting epitopes for the two potential vaccine candidate proteins.
Protein ID	S/No.	Epitopes	start	end	MHC-I alleles	Percentile rank	Protein ID	S/No.	Epitopes	start	end	MHC-I alleles	Percentile rank
	1	ALVGILVVSYFVLRH	26	40	HLA-DPA1*01/DPB1*04:01	0.36		1	VGILVVIVLLILVYM	32	46	HLA-DPA1*03:01/DPB1*04:02	0.02
	2	ELGYISNPTDTVMMK	255	269	HLA-DRB3*02:02	0.87						HLA-DRB1*15:01	0.87
WP 014613729.1	3	ETPNANGATVYWFHE	198	212	HLA-DQA1*01:02/DQB1*06:02	2	WP 130921585.1					HLA-DPA1*02:01/DPB1*01:01	0.98
	4	KKAMLSNRGTRQENY	227	241	HLA-DRB3*02:02	2.3						HLA-DPA1*02:01/DPB1*05:01	1.4
	5	IEVRSANGKQKGWIA	84	98	HLA-DRB5*01:01	2.7						HLA-DPA1*01/DPB1*04:01	1.9
	6	KDRNLKGDVFISIHN	180	194	HLA-DPA1*02:01/DPB1*01:01	2.8						HLA-DQA1*05:01/DQB1*02:01	2.3
	7	SDDDHINLIEDAEIR	41	55	HLA-DQA1*03:01/DQB1*03:02	3						HLA-DPA1*01:03/DPB1*02:01	2.6
	8	GWIAGWHTNLDIPAD	95	109	HLA-DQA1*01:01/DQB1*05:01	3.2						HLA-DRB1*04:04	5.4
	9	DKNHRQIVEQAIVDG	270	284	HLA-DRB4*01:01	5.4						HLA-DRB4*01:01	6
	10	DKTLEKDITLKTGLE	141	155	HLA-DRB1*03:01	6						HLA-DRB1*01:01	7.3
												HLA-DRB1*13:02	7.3
												HLA-DRB1*04:05	7.5
												HLA-DQA1*01:01/DQB1*05:01	7.7
												HLA-DRB1*07:01	8.2
												HLA-DRB1*11:01	9.8
												HLA-DRB1*03:01	10
								2	AEKLKYYPSMSQALE	214	228	HLA-DRB1*09:01	0.06
												HLA-DRB3*02:02	2.1
												HLA-DRB1*15:01	2.3
												HLA-DPA1*02:01/DPB1*14:01	2.6
												HLA-DRB1*04:01	4
												HLA-DRB1*04:05	4.3
												HLA-DRB1*07:01	5
												HLA-DRB1*08:02	5.1
												HLA-DRB1*04:04	7.1
												HLA-DPA1*02:01/DPB1*05:01	9
												HLA-DRB1*01:01	9.2
								3	HTIIAITTEKSRVVP	119	133	HLA-DRB1*08:02	0.74
												HLA-DRB1*04:01	2
												HLA-DRB1*04:04	2.7
												HLA-DRB1*15:01	6.3
												HLA-DPA1*02:01/DPB1*14:01	7.7
												HLA-DRB1*04:05	7.8
												HLA-DRB3*02:02	9.7
								4	FTPISHIKSADIKGN	47	61	HLA-DRB1*07:01	0.78
												HLA-DRB1*08:02	6
								5	KRKKQRIQQRRVQRM	16	30	HLA-DRB4*01:01	0.9
								6	PHLIKLFMRDGIEVV	193	207	HLA-DRB3*01:01	1.1
												HLA-DRB4*01:01	3.2
												HLA-DPA1*03:01/DPB1*04:02	4
												HLA-DRB1*15:01	4
												HLA-DQA1*01:01/DQB1*05:01	7.6
												HLA-DRB1*03:01	7.8
								7	ENGKVLKDYKQEVPN	136	150	HLA-DRB1*03:01	2.7
								8	QDILKELDIQNHPRI	67	81	HLA-DRB4*01:01	2.7
								9	GKLKKSGFIDLSVGA	233	247	HLA-DQA1*01:01/DQB1*05:01	3.1
								10	NNEYLKEKRKKQRIQ	9	23	HLA-DRB1*11:01	3.9
												HLA-DRB5*01:01	7.7
