# Supplementary material for: Multi-epitope chimeric vaccine designing and novel drug targets prioritization against multi-drug resistant Staphylococcus pseudintermedius
Source: Front Microbiol. 2022 Aug 4;13:971263. doi: 10.3389/fmicb.2022.971263 (PMC9386485; doi:10.3389/fmicb.2022.971263)
Supplement: Supplementary file 4 [file Table_4.xlsx]

## Sheet: Sheet1
	Table S4: Final non-overlapping predicted B-cell epitopes for the two potential vaccine candidate proteins.
Protein IDs	S/No.	Start	end	BCPred server	start	end	AAP server	start	end	FBCPred server	start	end	Bepipred server	start	end	Final Bcell epitopes
WP 014613729.1	1	53	72	EIRTGPNAAYPVLYQVHKGD				51	70	DAEIRTGPNAAYPVLYQVHK	54	63	IRTGPNAAYP	51	72	DAEIRTGPNAAYPVLYQVHKGD
	2	76	95	QIGKQGKWIEVRSANGKQKG				81	100	GKWIEVRSANGKQKGWIAGW	78	119	GKQGKWIEVRSANGKQKGWIAGWHTNLDIPADVNPHANPLRD	76	122	QIGKQGKWIEVRSANGKQKGWIAGWHTNLDIPADVNPHANPLRDKTI
		98	117	AGWHTNLDIPADVNPHANPL				103	122	NLDIPADVNPHANPLRDKTI
	3				129	148	GGSDQGASSRQGDKTLEKDI	124	143	LDPGHGGSDQGASSRQGDKT	130	144	GSDQGASSRQGDKTL	124	148	LDPGHGGSDQGASSRQGDKTLEKDI
	4	161	180	EKKGAKVKMTRSTDEYVKLK	151	170	KTGLELKSLLEKKGAKVKMT	169	188	MTRSTDEYVKLKDRNLKGDV	172	184	STDEYVKLKDRNL	151	188	KTGLELKSLLEKKGAKVKMTRSTDEYVKLKDRNLKGDV
	5	199	218	TPNANGATVYWFHEQQEGLA	197	216	LETPNANGATVYWFHEQQEG							197	218	LETPNANGATVYWFHEQQEGLA
	6				232	251	SNRGTRQENYQVLRQTEMPA				227	240	KKAMLSNRGTRQEN	227	251	KKAMLSNRGTRQENYQVLRQTEMPA
	7				269	288	KDKNHRQIVEQAIVDGLESY				265	275	TVMMKDKNHRQ	265	288	TVMMKDKNHRQIVEQAIVDGLESY
WP 130921585.1	1	10	29	NEYLKEKRKKQRIQQRRVQR	15	34	EKRKKQRIQQRRVQRMIVGI	10	29	NEYLKEKRKKQRIQQRRVQR	4	29	EIPKINNEYLKEKRKKQRIQQRRVQR	4	34	EIPKINNEYLKEKRKKQRIQQRRVQRMIVGI
	2	79	98	PRIYAYSSDDAETRLKQNEL	58	77	IKGNHYVSKQDILKELDIQN	79	98	PRIYAYSSDDAETRLKQNEL	58	81	IKGNHYVSKQDILKELDIQNHPRI	58	98	IKGNHYVSKQDILKELDIQNHPRIYAYSSDDAETRLKQNEL
	3				100	119	DEVTIEKGLFNPIEVNVKEH							100	119	DEVTIEKGLFNPIEVNVKEH
	4				143	162	DYKQEVPNEAPYIEGVKGAE							143	162	DYKQEVPNEAPYIEGVKGAE
	5	202	221	DGIEVVGNTNTIAEKLKYYP	220	239	YPSMSQALEKDETGKLKKSG	218	237	KYYPSMSQALEKDETGKLKK				202	239	DGIEVVGNTNTIAEKLKYYPSMSQALEKDETGKLKKSG
	6	245	264	VGATFIPYDNVNNGQTSSAS	259	278	QTSSASAKEVQSGTASEDKA	245	264	VGATFIPYDNVNNGQTSSAS	248	293	TFIPYDNVNNGQTSSASAKEVQSGTASEDKAKDDLQKALNKIKDEE	245	293	VGATFIPYDNVNNGQTSSASAKEVQSGTASEDKAKDDLQKALNKIKDEE
								269	288	QSGTASEDKAKDDLQKALNK
