# Supplementary material for: Multi-epitope chimeric vaccine designing and novel drug targets prioritization against multi-drug resistant Staphylococcus pseudintermedius
Source: Front Microbiol. 2022 Aug 4;13:971263. doi: 10.3389/fmicb.2022.971263 (PMC9386485; doi:10.3389/fmicb.2022.971263)
Supplement: Supplementary file 5 [file Table_5.xlsx]

## Sheet: Sheet1
	Table S5. Comparative analysis of the predicted epitopes of WP 014613729.1 protein.
Protein ID	S/No.	start	end	Final Bcell epitopes	start	end	MHC-I epitopes	start	end	MHC-II epitopes
	1				11	19	KRIHPQRFY
	2				25	33	IALVGILVV	26	40	ALVGILVVSYFVLRH
	3	51	72	DAEIRTGPNAAYPVLYQVHKGD	60	68	AAYPVLYQV	41	55	SDDDHINLIEDAEIR
	4	76	122	QIGKQGKWIEVRSANGKQKGWIAGWHTNLDIPADVNPHANPLRDKTI	92	100	KQKGWIAGW	84	98	IEVRSANGKQKGWIA
WP_014613729.1								95	109	GWIAGWHTNLDIPAD
	5	124	148	LDPGHGGSDQGASSRQGDKTLEKDI	142	150	KTLEKDITL	141	155	DKTLEKDITLKTGLE
	6	151	188	KTGLELKSLLEKKGAKVKMTRSTDEYVKLKDRNLKGDV	176	184	YVKLKDRNL	180	194	KDRNLKGDVFISIHN
	7	197	218	LETPNANGATVYWFHEQQEGLA	201	209	NANGATVYW	198	212	ETPNANGATVYWFHE
	8	227	251	KKAMLSNRGTRQENYQVLRQTEMPA	219	227	QTLNASIQK	227	241	KKAMLSNRGTRQENY
					245	253	RQTEMPAVL
	9	265	288	TVMMKDKNHRQIVEQAIVDGLESY	280	288	AIVDGLESY	255	269	ELGYISNPTDTVMMK
								270	284	DKNHRQIVEQAIVDG

## Sheet: Sheet2
	Table S5. Comparative analysis of the predicted epitopes of WP 130921585.1 protein.
Protein ID	S/No.	start	end	Final Bcell epitopes	start	end	MHC-I epitopes	start	end	MHC-II epitopes
	1	4	34	EIPKINNEYLKEKRKKQRIQQRRVQRMIVGI	4	12	EIPKINNEY	9	23	NNEYLKEKRKKQRIQ
					26	34	RVQRMIVGI	16	30	KRKKQRIQQRRVQRM
								32	46	VGILVVIVLLILVYM
	2	58	98	IKGNHYVSKQDILKELDIQNHPRIYAYSSDDAETRLKQNEL	55	63	SADIKGNHY	47	61	FTPISHIKSADIKGN
WP_130921585.1					85	93	SSDDAETRL	67	81	QDILKELDIQNHPRI
	3	100	119	DEVTIEKGLFNPIEVNVKEH				119	133	HTIIAITTEKSRVVP
	4				120	128	TIIAITTEK
	5	143	162	DYKQEVPNEAPYIEGVKGAE	140	148	VLKDYKQEV	136	150	ENGKVLKDYKQEVPN
	6				179	187	AQISEIVSA
	7	202	239	DGIEVVGNTNTIAEKLKYYPSMSQALEKDETGKLKKSG	199	207	FMRDGIEVV	193	207	PHLIKLFMRDGIEVV
					219	227	YYPSMSQAL	214	228	AEKLKYYPSMSQALE
	8	245	293	VGATFIPYDNVNNGQTSSASAKEVQSGTASEDKAKDDLQKALNKIKDEE	278	286	AKDDLQKAL	233	247	GKLKKSGFIDLSVGA
