# Supplementary material for: Multi-epitope chimeric vaccine designing and novel drug targets prioritization against multi-drug resistant Staphylococcus pseudintermedius
Source: Front Microbiol. 2022 Aug 4;13:971263. doi: 10.3389/fmicb.2022.971263 (PMC9386485; doi:10.3389/fmicb.2022.971263)
Supplement: Supplementary file 6 [file Table_6.xlsx]

## Sheet: Sheet1
	Table S6. Physiochemical characteristics analysis of vaccine constructs
Vaccine construct	Number of amino acids	Molecular weight (KDa)	PI	Aliphatic index	Hydropathicity (GRAVY)	Instability index
V1	427	44	5.25	79.25	-0.427	26.29
V2	465	49	5.21	76.17	-0.567	33.07
V3	456	48	5.13	78.29	-0.546	36.45
V4	351	37	8.71	68.26	-0.616	29.65
V5	439	46	6.8	80.21	-0.491	26.79
V6	477	51	6.31	77.13	-0.622	33.36
V7	468	50	6.01	79.21	-0.603	36.66
V8	363	39	9.46	69.78	-0.687	30.14

## Sheet: Sheet2
	Table S6. Cloning and Expression analysis of Vaccine Constructs
S/No.	Vaccine construct	Nucleotides	CAI Value	GC Content(%)	SOLpro	AntigenPro	Vaxijen 2.0	Allergenicity
1	V1	1281	0.99	49.49	0.854853	0.892202	0.9400	Non-allergen
2	V2	1395	0.98	52.04	0.924941	0.912432	0.9084	Non-allergen
3	V3	1368	0.96	51.46	0.912915	0.898472	0.9163	Non-allergen
4	V4	1053	0.97	50.33	0.885252	0.920806	1.0308	Non-allergen
5	V5	1317	0.99	48.75	0.921972	0.850914	0.913	Non-allergen
6	V6	1431	0.98	59.29	0.8916	0.881415	0.8844	Non-allergen
7	V7	1404	0.96	50.71	0.965872	0.857026	0.8916	Non-allergen
8	V8	1089	0.99	49.4	0.933706	0.874746	0.995	Non-allergen
